# Supplementary material for: SOX2 confers tumour permissiveness in a specific skin progenitor population
Source: Nat Commun. 2026 Jan 8;17:304. doi: 10.1038/s41467-025-66251-4 (PMC12789432; doi:10.1038/s41467-025-66251-4)
Supplement: Supplementary file 3 — Supplementary Data 1 [file 41467_2025_66251_MOESM3_ESM.csv]

Supplementary_Data_1	LFC >3 and padj <0.001		cSCC MAPK signalling shared transcriptional program [K14 and IVL BRAFV600E tumours]
1	Igfbp2
2	Cxcr2
3	Cxcr1
4	Sgpp2
5	Serpinb12
6	Serpinb3a
7	Serpinb3d
8	Il24
9	Il20
10	Il19
11	Chil1
12	Elf3
13	Ptgs2
14	Gm47985
15	Tnn
16	Ifi202b
17	Il1f8
18	Il1f9
19	Il1f6
20	Abcb11
21	Zfp804a
22	Fads2b
23	Olfr998
24	Phgr1
25	Pla2g4e
26	Pla2g4d
27	Il1a
28	Tgm3
29	Sdcbp2
30	Bpifb4
31	Wfdc12
32	Slpi
33	Wfdc2
34	Kcnq2
35	Rhox5
36	Apln
37	Ct55
38	Trex2
39	Grpr
40	Fabp5
41	Car2
42	Mgarp
43	S100a8
44	S100a9
45	Lor
46	Sprr2a1
47	Sprr2a2
48	Sprr2a3
49	Sprr2b
50	Sprr2d
51	Sprr2e
52	Sprr2f
53	Sprr2h
54	Sprr2i
55	Sprr2k
56	Sprr1b
57	Sprr3
58	Ivl
59	Lce1d
60	Lce1e
61	Lce1f
62	Lce1g
63	Lce1h
64	Lce1i
65	Lce1j
66	Lce1k
67	Lce3a
68	Lce3b
69	Lce3c
70	Lce3d
71	Lce3e
72	Lce3f
73	Rptn
74	Chil4
75	Cym
76	4930519L02Rik
77	Uox
78	Mos
79	Aqp3
80	Cdkn2a
81	Cyp4a12b
82	Artn
83	Sh2d5
84	Nppb
85	Gm10354
86	Gm21083
87	Tcf23
88	Nkx1-1
89	Hmx1
90	Nmu
91	Tmprss11d
92	Tmprss11a
93	Tmprss11g
94	Tmprss11b
95	Cxcl5
96	Cxcl3
97	Cxcl1
98	Cxcl2
99	Epgn
100	Areg
101	Prkg2
102	Tmem132d
103	Serpine1
104	Ptprz1
105	Cpa2
106	Akr1b8
107	Akr1d1
108	Hoxa1
109	Ggct
110	Rpl34-ps1
111	Vmn1r43
112	Trh
113	H1f8
114	Clec4d
115	Clec4e
116	Clec2h
117	Clec2e
118	Gm5724
119	Slco1a6
120	Psg18
121	Gm19345
122	Ceacam16
123	Cnfn
124	Scgb2b27
125	Scgb1b27
126	Klk14
127	Klk13
128	Klk12
129	Klk9
130	Klk8
131	Klk6
132	Saa3
133	Saa1
134	Gabrb3
135	Aldh1a3
136	Cemip
137	Hbb-bt
138	Clrn3
139	Urah
140	Fgf3
141	Arg1
142	Snrpf
143	Hmga2
144	Defb14
145	Defb4
146	Defb3
147	Npy5r
148	Olfr373
149	Isx
150	Ucp1
151	Cmtm2a
152	Cmtm1
153	Oit1
154	Cdhr1
155	2610528A11Rik
156	Mcpt2
157	Gjb6
158	Tdh
159	Acod1
160	Mmp13
161	Mmp1b
162	Mmp1a
163	Mmp10
164	1700012B09Rik
165	Olfr893
166	Ankk1
167	Gcnt3
168	Gsta4
169	Gsta1
170	Gm3776
171	Htr1b
172	Prss35
173	Rbp2
174	Myl7
175	Lypd8
176	Olfr223
177	Tmigd1
178	Rpl23a
179	Hnf1b
180	Lpo
181	Csf3
182	Krt13
183	Krt14
184	Krt16
185	Calm4
186	Idi2
187	Foxf2
188	Serpinb9e
189	Serpinb6c
190	Pitx1
191	Adamts16
192	Glrx
193	Esm1
194	Allc
195	Pax9
196	Slc25a21
197	Lrfn5
198	Syt16
199	Slirp
200	Serpina9
201	Degs2
202	Kcnv1
203	Gsdmc
204	Gsdmc2
205	Arc
206	Psca
207	Ly6k
208	Gml
209	Gml2
210	Ly6f
211	Aqp5
212	Tmprss12
213	Krt6b
214	Krt6a
215	Krt1
216	Teddm3
217	Ahsg
218	Fetub
219	Csta1
220	Stfa2l1
221	Cstdc4
222	Csta3
223	Csta2
224	Stfa1
225	Cstdc6
226	Cstdc5
227	Stfa2
228	Stfa3
229	Rpl24
230	Fpr1
231	Prss27
232	Npw
233	Tpsab1
234	2300002M23Rik
235	H2-M9
236	Mep1a
237	Trem1
238	Trem3
239	Acsbg2
240	Kcnk12
241	Tslp
242	Hbegf
243	Gm94
244	Spink12
245	Eno1b
246	Spink7
247	Dynap
248	Nudt8
249	Fosl1
250	Pga5
251	Cpn1
252	Tlx1
253	Gsto1
