# Supplementary material for: SOX2 confers tumour permissiveness in a specific skin progenitor population
Source: Nat Commun. 2026 Jan 8;17:304. doi: 10.1038/s41467-025-66251-4 (PMC12789432; doi:10.1038/s41467-025-66251-4)
Supplement: Supplementary file 4 — Supplementary Data 2 [file 41467_2025_66251_MOESM4_ESM.csv]

SOX2_tumorigenesis_signature	top 150 differentially expressed genes (Log2 Fold Change >2 and padj <0.01)
PCDH8
PVALB
SALL4
BEX1
SMPX
PLEKHS1
MYLK2
MLIP
MUC5AC
BEX2
CSRP3
MYO18B
MYLK4
TMEM179
CXCR3
EEF1A2
TRDN
ARHGAP36
GAD2
ALDH1A1
SYT9
NALCN
GRIK1
VGLL2
RIMS4
ASXL3
KRT77
KCNC2
MYOZ1
CXCR2
NEFL
MYBPC1
MB
COX6A2
CDO1
PEBP1
SLC9A2
FGF23
MUC16
CKM
ATP2A1
KLHL31
NRAP
TCAP
B3GAT1
ITIH4
ACTN3
MYOZ2
C10orf71
TRIM55
ISL1
ART1
ANO4
TMEM182
RIMS2
CKMT2
SMYD1
PPP1R3A
CDH6
CMYA5
TNNT3
MYL1
GALNT14
ALPK3
AASS
TSPAN8
JSRP1
PYGM
DBX2
ANKRD1
MYF6
PRTN3
LTF
NEB
SHISAL2B
TRIM54
KRT8
SBK2
KCNJ11
FOXL2
MYPN
TMC3
XIRP2
GADL1
KLHL41
MYOG
C4orf54
CD209
TTN
SCN4A
MYOM2
PRL
ERICH3
NMRK2
ATP1A2
MYADML2
ASB18
KBTBD12
DAB1
MYOT
RGS7
HJV
OBSCN
ARPP21
CHIA
ACTA1
LMOD3
SMTNL1
ANO5
AGBL1
MYH1
DES
SHISA6
VSTM2B
ADRB1
KRT20
NAT8
NAT8B
CASQ1
SLC35F3
TMEM233
MYBPC2
STYXL2
CACNA1S
HOXA3
SOX2
LEMD1
CLDN7
IL20RA
RPL3L
KLHL40
KIRREL2
MYBPH
HSPB7
APOBEC2
IL19
ACTN2
TRIM63
PLS1
