# Supplementary material for: SOX2 confers tumour permissiveness in a specific skin progenitor population
Source: Nat Commun. 2026 Jan 8;17:304. doi: 10.1038/s41467-025-66251-4 (PMC12789432; doi:10.1038/s41467-025-66251-4)
Supplement: Supplementary file 7 — Source Data [file 41467_2025_66251_MOESM7_ESM.xlsx]

## Sheet: Figure 1
Figure 1b and 1f
colony name REHRASV (K14 Cre)
HRASG12V/+
ID No	Sex	Batch	D.O.B	K14CreER	HRASG12V	cohort	DOI	censored	DPI	Tumour onset	Days post Dabrafenib to tumour onset
RBAY7.1b	MALE	RBAT8.1b x RBAY3.1j	2023-08-17	HET	Y	Ageing:HET	2023-10-13	2024-02-22	132
RBAY7.1f	Female	RBAT8.1b x RBAY3.1j	2023-08-17	HET	Y	Ageing:HET	2023-10-13	2024-07-02	263
RBAY7.2c	Female	RBAT8.1b x RBAY3.1j	2023-09-11	HET	Y	Ageing:HET	2023-11-03	2024-07-02	242
RBAY7.2g	Female	RBAT8.1b x RBAY3.1j	2023-09-11	HET	Y	Ageing:HET	2023-11-03	2024-07-02	242
RBAY13.1c	Male	RBAY6.3e x RBAY11.1h	2024-01-04	HET	Y	Ageing:HET_Dab*	2024-03-01	2024-08-30	182	2024-09-27	28
RBAY13.1d	Male	RBAY6.3e x RBAY11.1h	2024-01-04	HET	Y	Ageing:HET_Dab*	2024-03-01	2024-08-30	182	2024-09-27	28
RBAY13.1f	Female	RBAY6.3e x RBAY11.1h	2024-01-04	HET	Y	Ageing:HET_Dab*	2024-03-01	2024-08-30	182	2024-10-01	32
RBAY13.1h	Female	RBAY6.3e x RBAY11.1h	2024-01-04	HET	Y	Ageing:HET_Dab*	2024-03-01	2024-08-30	182	2024-10-01	32
RBAY12.1f	Female	RBAY6.3e x RBAY11.1g	2024-01-05	HET	Y	Ageing:HET_Dab*	2024-03-01	2024-08-30	182	2024-10-01	32
						*These mice were treated with Dabrafenib at day 182 (Figure 1F)
TPA
ID No	Sex	Batch	D.O.B	K14CreER	HRASG12V	cohort	DOI	censored	DPI
RBAY16.1d	Male	RBAY11.1a x RBAY7.2d	2024-05-11	HET	Y	TPA	2024-07-05	2024-12-02	150
RBAY16.1e	Male	RBAY11.1a x RBAY7.2d	2024-05-11	HET	Y	TPA	2024-07-05	2024-12-02	150
RBAY16.1f	Male	RBAY11.1a x RBAY7.2d	2024-05-11	HET	Y	TPA	2024-07-05	2024-12-02	150
RBAY16.1a	Male	RBAY11.1a x RBAY7.2d	2024-05-11	HET	Y	TPA	2024-07-05	2024-12-02	150
RBAY19.2g	Female	RBAY6.3c x RBAY11.2e	2024-05-24	HET	Y	TPA	2024-08-02	2024-12-20	140
RBAY19.2h	Female	RBAY6.3c x RBAY11.2e	2024-05-24	HET	Y	TPA	2024-08-02	2024-12-20	140
RBAY19.3g	Female	RBAY6.3c x RBAY11.2e	2024-07-12	HET	Y	TPA	2024-09-06	2024-12-20	105
BRAFi
ID No	Sex	Batch	D.O.B	K14CreER	HRASG12V	cohort	DOI	culling date	DPI
RBAY19.1f	Female	RBAY6.3c x RBAY11.2e	2024-05-02	HET	Y	Brafi	2024-07-05	2024-10-07	94
RBAY17.1a	Male	RBAY11.1a x RBAY7.2h	2024-05-08	HET	Y	Brafi	2024-07-05	2024-10-07	94
RBAY17.1b	Male	RBAY11.1a x RBAY7.2h	2024-05-08	HET	Y	Brafi	2024-07-05	2024-09-17	74
RBAY16.1b	Male	RBAY11.1a x RBAY7.2d	2024-05-11	HET	Y	Brafi	2024-07-05	2024-09-17	74
RBAY16.1c	Male	RBAY11.1a x RBAY7.2d	2024-05-11	HET	Y	Brafi	2024-07-05	2024-10-07	94
RBAY19.2i	Female	RBAY6.3c x RBAY11.2e	2024-05-24	HET	Y	Brafi	2024-08-02	2024-11-25	115
RBAY19.2k	Female	RBAY6.3c x RBAY11.2e	2024-05-24	HET	Y	Brafi	2024-08-02	2024-10-07	66
RBAY19.3f	Female	RBAY6.3c x RBAY11.2e	2024-07-12	HET	Y	Brafi	2024-09-06	2024-11-25	80
Figure 1c and 1d
colony name RIHRASV (Ivl Cre)
HRASG12V/+
ID No	Sex	Batch	D.O.B	HrasG12V	Ivl-CreER	cohort	DOI	censored	DPI	Tumour onset	Days post Dabrafenib to tumour onset
RBBA4.1c	Female	RBAV14.1f x RBAY7.1e	2023-11-01	HET	Y	Ageing:HET	2024-01-05	2024-09-30	269
RBBA3.1d	Female	RBAV14.1f x RBAY6.1g	2023-11-13	HET	Y	Ageing:HET	2024-01-05	2024-09-30	269
RBBA1.1a	Male	RBAY3.1d x RBAV9.1e	2023-11-12	HET	Y	Ageing:HET	2024-01-26	2024-09-30	248
RBBA2.2d	Male	RBAY3.1d x RBAV16.1e	2023-12-04	HET	Y	Ageing:HET	2024-01-26	2024-10-22	270
RBBA2.2f	Female	RBAY3.1d x RBAV16.1e	2023-12-04	HET	Y	Ageing:HET	2024-01-26	2024-10-22	270
RBBA6.1a	Male	RBAY8.2b x RBBA2.1j	2023-12-27	HET	Y	Ageing:HET_Dab*	2024-02-23	2024-08-30	189	2024-09-27	28
RBBA6.1b	Male	RBAY8.2b x RBBA2.1j	2023-12-27	HET	Y	Ageing:HET_Dab*	2024-02-23	2024-08-30	189	2024-09-17	18
RBBA6.1c	Male	RBAY8.2b x RBBA2.1j	2023-12-27	HET	Y	Ageing:HET_Dab*	2024-02-23	2024-08-30	189	2024-09-27	28
RBBA6.1d	Female	RBAY8.2b x RBBA2.1j	2023-12-27	HET	Y	Ageing:HET_Dab*	2024-02-23	2024-08-30	189	2024-09-24	25
RBBA6.1i	Female	RBAY8.2b x RBBA2.1j	2023-12-27	HET	Y	Ageing:HET_Dab*	2024-02-23	2024-08-30	189	2024-09-13	14
RBBA8.1b	Male	RBBA2.1d x RBBA2.1f	2024-01-06	HET	Y	Ageing:HET	2024-03-01	2024-12-09	283
RBBA8.1d	Male	RBBA2.1d x RBBA2.1f	2024-01-06	HET	Y	Ageing:HET	2024-03-01	2024-12-09	283
						*These mice were treated with Dabrafenib at day 189(Figure 1F)
HRASG12V/G12V
ID No	Sex	Batch	D.O.B	HrasG12V	Ivl-CreER	cohort	DOI	culling date	DPI	Tumour onset date	to tumour onset
RBBA6.1e	Female	RBAY8.2b x RBBA2.1j	2023-12-27	HOM	Y	Ageing:HOM	2024-02-23	2024-04-22	59	2024-03-22	28
RBBA6.1f	Female	RBAY8.2b x RBBA2.1j	2023-12-27	HOM	Y	Ageing:HOM	2024-02-23	2024-04-08	45	2024-03-22	28
RBBA8.1g	Female	RBBA2.1d x RBBA2.1f	2024-01-06	HOM	Y	Ageing:HOM	2024-03-01	2024-04-22	52	2024-03-22	21
RBBA9.1c	Female	RBBA8.1a x RBBA6.1g	2024-03-15	HOM	Y	Ageing:HOM	2024-05-17	2024-07-31	75	2024-06-18	32
RBBA9.2a	Male	RBBA8.1a x RBBA6.1g	2024-04-01	HOM	Y	Ageing:HOM	2024-05-31	2024-07-09	39	2024-06-24	24
RBBA9.2d	Male	RBBA8.1a x RBBA6.1g	2024-04-01	HOM	Y	Ageing:HOM	2024-05-31	2024-08-22	83	2024-06-24	24
RBBA9.2g	Female	RBBA8.1a x RBBA6.1g	2024-04-01	HOM	Y	Ageing:HOM	2024-05-31	2024-07-23	53	2024-06-24	24
RBBA12.1d	Male	RBBA1.2a x RBBA3.1f	2024-04-05	HOM	Y	Ageing:HOM	2024-05-31	2024-08-22	83	2024-07-02	32
RBBA11.1c	Female	RBBA1.2a x RBBA1.2h	2024-04-05	HOM	Y	Ageing:HOM	2024-05-31	2024-08-20	81	2024-06-24	24
TPA
ID No	Sex	Batch	D.O.B	HrasG12V	Ivl-CreER	cohort	DOI	censored	DPI
RBBA12.3b	Male	RBBA1.2a x RBBA3.1f	2024-06-03	HET	Y	TPA	2024-08-02	2024-12-20	140
RBBA12.3c	Male	RBBA1.2a x RBBA3.1f	2024-06-03	HET	Y	TPA	2024-08-02	2024-12-20	140
RBBA12.3e	Female	RBBA1.2a x RBBA3.1f	2024-06-03	HET	Y	TPA	2024-08-02	2024-12-20	140
RBBA14.1a	Male	RBBA1.2d X RBBA9.1b	2024-06-13	HET	Y	TPA	2024-08-09	2024-12-20	133
RBBA13.1g	Female	RBBA1.2d X RBBA11.1d	2024-06-13	HET	Y	TPA	2024-08-09	2024-12-20	133
RBBA14.1e	Female	RBBA1.2d X RBBA9.1b	2024-06-13	HET	Y	TPA	2024-08-09	2024-12-20	133
RBBA14.1g	Female	RBBA1.2d X RBBA9.1b	2024-06-13	HET	Y	TPA	2024-08-09	2024-12-20	133
BRAFi
ID No	Sex	Batch	D.O.B	HrasG12V	Ivl-CreER	cohort	DOI	censored	DPI	Tumour onset date	to tumour onset
RBBA12.1c	Male	RBBA1.2a x RBBA3.1f	2024-04-05	HET	Y	BRAFi	2024-05-31	2024-10-07	129	2024-07-16	46
RBBA12.1e	Male	RBBA1.2a x RBBA3.1f	2024-04-05	HET	Y	BRAFi	2024-05-31	2024-07-31	61	2024-06-27	27
RBBA11.1e	Female	RBBA1.2a x RBBA1.2h	2024-04-05	HET	Y	BRAFi	2024-05-31	2024-10-07	129	2024-07-16	46
RBBA11.2e	Female	RBBA1.2a x RBBA1.2h	2024-05-15	HET	Y	BRAFi	2024-07-12	2024-10-07	87	2024-09-19	69
RBBA12.3d	Female	RBBA1.2a x RBBA3.1f	2024-06-03	HET	Y	BRAFi	2024-08-02	2024-12-02	122	2024-10-07	66
RBBA13.1b	Male	RBBA1.2d X RBBA11.1d	2024-06-13	HET	Y	BRAFi	2024-08-09	2024-12-13	126	2024-10-13	65
RBBA13.1c	Male	RBBA1.2d X RBBA11.1d	2024-06-13	HET	Y	BRAFi	2024-08-09	2024-12-13	126	2024-10-07	59
RBBA13.1d	Female	RBBA1.2d X RBBA11.1d	2024-06-13	HET	Y	BRAFi	2024-08-09	2024-12-02	115	2024-10-14	66

## Sheet: Figure 2
Figure 2c
Experiment	Cre		Induction	ID	Sex	DOI	Cull date	Tumour onset	Durantion	To tumour
PPC17	Inv	BRAF	Tamox	PPC17#3.1 es6	Female	2021-11-22	2022-04-20	2021-12-14	149	22
PPC17	Inv	BRAF	Tamox	PPC17#3.2 es5	Female	2021-11-22	2022-03-03		101
PPC17	Inv	BRAF	Tamox	PPC17#3.3 es3	Female	2021-11-22	2022-06-14	12/04/2022	204	141
PPC17	Inv	BRAF	Tamox	PPC17#3.4 es2	Female	2021-11-22	2022-05-20	2022-02-03	179	73
PPC17	Inv	BRAF	Tamox	PPC17#3.5 es1	Female	2021-12-13	2022-03-29		106
PPC17	Inv	BRAF	Tamox	PPC17#3.6 es4	Female	2021-12-13	2022-09-29	24/05/2022	290	162
PPC17	Inv	BRAF	Tamox	PPC17#3.7 es5	Female	2021-12-13	2022-04-07	07/04/2022	115	115
PPC17	Inv	BRAF	Tamox	PPC17#3.8 es6	Female	2022-01-07	2022-04-13		96
PPC17	Inv	BRAF	Tamox	PPC17#3.9 es6	Female	2022-01-07	2022-04-20		103
PPC17	Inv	BRAF	Tamox	PPC17#3.10 es1	Female	2022-01-31	2022-06-17	2022-06-14	137	134
PPC17	Inv	BRAF	Tamox	PPC17#3.11 es3	Female	2022-01-31	2022-06-20	2022-05-31	140	120
PPC17	Inv	BRAF	Tamox	PPC17#3.12 es4	Female	2022-01-31	2022-07-22	31/05/2022	172	120
PPC17#2.1 es7	Inv	BRAF	tamox + UV	PPC17#2.1 es7	Female	2021-11-15	2022-03-03		108
PPC17#2.2 es2	Inv	BRAF	tamox + UV	PPC17#2.2 es2	Female	2021-11-15	2022-03-03	2022-01-28	108	74
PPC17#2.3 es3	Inv	BRAF	tamox + UV	PPC17#2.3 es3	Female	2021-11-15	2022-03-03		108
PPC17#2.4 es5	Inv	BRAF	tamox + UV	PPC17#2.4 es5	Female	2021-11-15	2022-03-03		108
PPC17#2.5 es4	Inv	BRAF	tamox + UV	PPC17#2.5 es4	Female	2021-11-15	2022-05-06		172
PPC17#2.6 es1	Inv	BRAF	tamox + UV	PPC17#2.6 es1	Female	2021-12-06	2022-06-08	10/05/2022	184	155
PPC17#2.7 es2	Inv	BRAF	tamox + UV	PPC17#2.7 es2	Female	2021-12-06	2022-06-08	07/06/2022	184	183
PPC17#2.8 es7	Inv	BRAF	tamox + UV	PPC17#2.8 es7	Female	2021-12-13	2022-05-20	2022-03-01	158	78
PPC17#2.9 es2	Inv	BRAF	tamox + UV	PPC17#2.9 es2	Female	2021-12-13	2022-06-08	10/05/2022	177	148
PPC17#2.10 es4	Inv	BRAF	tamox + UV	PPC17#2.10 es4	Female	2021-12-13	2022-06-20	24/05/2022	189	162
PPC17#2.11 es1	Inv	BRAF	tamox + UV	PPC17#2.11 es1	Female	2022-02-28	2022-06-22	31/05/2022	114	92
PPC17#2.12 es6	Inv	BRAF	tamox + UV	PPC17#2.12 es6	Female	2022-02-28	2022-06-30		122
PPC16	K14	BRAF	4OHT	PPC16#1.1 es1	Female	44536	2022-01-10	2021-12-13	35	7
PPC16	K14	BRAF	4OHT	PPC16#1.2 es4	Female	44536	2022-01-14	2021-12-13	39	7
PPC16	K14	BRAF	4OHT	PPC16#1.3 es1	Female	44578	2022-02-22	2022-02-03	36	17
PPC16	K14	BRAF	4OHT	PPC16#1.4 es3	Female	44592	2022-03-03	2022-02-10	31	10
PPC16	K14	BRAF	4OHT	PPC16#1.5 es2	Female	44592	2022-03-03	2022-02-10	31	10
PPC13	K5	BRAF	4OHT	PPC13#1.1es6	Female	2021-08-11	2021-08-27	2021-08-20	16	9
PPC13	K5	BRAF	4OHT	PPC13#1.2es4	Female	2021-08-11	2021-08-27	2021-08-20	16	9
PPC13	K5	BRAF	4OHT	PPC13#1.3es3	Female	2021-08-11	2021-08-24	2021-08-20	13	9
PPC13	K5	BRAF	4OHT	PPC13#1.4es5	Female	2021-08-11	2021-08-27	2021-08-20	16	9
PPC13	K5	BRAF	4OHT	PPC13#1.5es7	Female	2021-08-11	2021-08-27	2021-08-20	16	9
PPC13	K5	BRAF	4OHT	PPC13#1.6 es6	Female	2021-09-01	2021-09-20	2021-09-13	19	12
PPC13	K5	BRAF	4OHT	PPC13#1.7 es3	Female	2021-09-01	2021-09-20	2021-09-13	19	12
PPC13	K5	BRAF	4OHT	PPC13#1.8	Female	2021-12-06	2021-12-23	2021-12-13	17	7
Figure 2d
	K5
	PPC13#1.8 es5	13/12/2021	41.3962	13/12/2021 07:26	Christopher Chester
	PPC13#1.8 es5	15/12/2021	90.4498	15/12/2021 07:55	Christopher Chester						DOI	cull
	PPC13#1.3es3	20/08/2021	111.874	20/08/2021 07:51	Christopher Chester			BRAF	4OHT	PPC13#1.1es6	2021-08-11	2021-08-27
	PPC13#1.3es3	24/08/2021	258.615	24/08/2021 07:22	Christopher Chester			BRAF	4OHT	PPC13#1.2es4	2021-08-11	2021-08-27
	PPC13#1.1es6	20/08/2021	88.912	20/08/2021 07:52	Christopher Chester			BRAF	4OHT	PPC13#1.3es3	2021-08-11	2021-08-24
	PPC13#1.1es6	24/08/2021	400.86	24/08/2021 07:24	Christopher Chester			BRAF	4OHT	PPC13#1.4es5	2021-08-11	2021-08-27
	PPC13#1.1es6	26/08/2021	711.948	26/08/2021 07:39	Christopher Chester			BRAF	4OHT	PPC13#1.5es7	2021-08-11	2021-08-27
	PPC13#1.2es4	20/08/2021	106.374	20/08/2021 07:52	Christopher Chester			BRAF	4OHT	PPC13#1.6 es6	2021-09-01	2021-09-20
	PPC13#1.2es4	24/08/2021	429.938	24/08/2021 07:24	Christopher Chester			BRAF	4OHT	PPC13#1.7 es3	2021-09-01	2021-09-20
	PPC13#1.2es4	26/08/2021	560.603	26/08/2021 07:39	Christopher Chester			BRAF	4OHT	PPC13#1.8	2021-12-06	2021-12-23
	PPC13#1.5es7	20/08/2021	131.08	20/08/2021 07:51	Christopher Chester
	PPC13#1.5es7	24/08/2021	279.773	24/08/2021 07:23	Christopher Chester
	PPC13#1.5es7	26/08/2021	622.194	26/08/2021 07:40	Christopher Chester
	PPC13#1.6 es6	13/09/2021	85.3107	13/09/2021 06:28	Christopher Chester
	PPC13#1.6 es6	15/09/2021	168.981	15/09/2021 06:51	Christopher Chester
	PPC13#1.6 es6	17/09/2021	274.004	17/09/2021 06:51	Christopher Chester
	PPC13#1.7 es3	13/09/2021	84.0491	13/09/2021 06:27	Christopher Chester
	PPC13#1.7 es3	15/09/2021	134.535	15/09/2021 06:52	Christopher Chester
	PPC13#1.7 es3	17/09/2021	172.792	17/09/2021 06:52	Christopher Chester
	PPC13#1.4es5	20/08/2021	153.096	20/08/2021 07:53	Christopher Chester
	PPC13#1.4es5	24/08/2021	429.314	24/08/2021 07:23	Christopher Chester
	PPC13#1.4es5	26/08/2021	658.397	26/08/2021 07:41	Christopher Chester
	K14	CP
	1 -4OHT	NCL 1Aa#1	PPC16#1.1 es1	13/12/2021	RE	265	1	1	1	0.5236	0.000513018	13/12/2021 07:27									DOI	CULL
	1 -4OHT	NCL 1Aa#1	PPC16#1.1 es1	15/12/2021	RE	267	8.24	6.72	1.5	43.4898	0.0426108	15/12/2021 07:57					K14	BRAF	4OHT	PPC16#1.1 es1	2021-12-06	2022-01-10
	1 -4OHT	NCL 1Aa#1	PPC16#1.1 es1	16/12/2021	RE	268	9.1	6.86	1.55	50.6637	0.0496397	16/12/2021 10:40					K14	BRAF	4OHT	PPC16#1.2 es4	2021-12-06	2022-01-14
	1 -4OHT	NCL 1Aa#1	PPC16#1.1 es1	21/12/2021	RE	273	10.89	8.81	2.54	127.596	0.125017	21/12/2021 17:30					K14	BRAF	4OHT	PPC16#1.3 es1	2022-01-17	2022-02-22
	1 -4OHT	NCL 1Aa#1	PPC16#1.1 es1	23/12/2021	RE	275	14.97	9.78	2.61	200.079	0.196035	23/12/2021 13:48					K14	BRAF	4OHT	PPC16#1.4 es3	2022-01-31	2022-03-03
	1 -4OHT	NCL 1Aa#1	PPC16#1.1 es1	24/12/2021	RE	276	14.4	9.5	3.7	265.025	0.259669	29/12/2021 09:07					K14	BRAF	4OHT	PPC16#1.5 es2	2022-01-31	2022-03-03
	1 -4OHT	NCL 1Aa#1	PPC16#1.1 es1	25/12/2021	RE	277	15.38	9.81	2.64	208.559	0.204344	29/12/2021 09:06
	1 -4OHT	NCL 1Aa#1	PPC16#1.1 es1	26/12/2021	RE	278	16.6	10.2	3.8	336.893	0.330084	29/12/2021 09:08
	1 -4OHT	NCL 1Aa#1	PPC16#1.1 es1	28/12/2021	RE	280	17	11.7	3.7	385.333	0.377545	29/12/2021 09:10
	1 -4OHT	NCL 1Aa#1	PPC16#1.1 es1	29/12/2021	RE	281	18.64	12.15	4.49	532.437	0.521676	29/12/2021 09:14
	1 -4OHT	NCL 1Aa#1	PPC16#1.1 es1	30/12/2021	RE	282	20.62	12.66	3.49	477.032	0.467391	30/12/2021 10:44
	1 -4OHT	NCL 1Aa#1	PPC16#1.1 es1	31/12/2021	RE	283	19.38	12.44	3.71	468.325	0.45886	31/12/2021 08:09
	1 -4OHT	NCL 1Aa#1	PPC16#1.1 es1	01/01/2022	RE	284	20	13	4.1	558.158	0.546877	04/01/2022 09:05
	1 -4OHT	NCL 1Aa#1	PPC16#1.1 es1	02/01/2022	RE	285	20.9	13.23	4.8	694.94	0.680894	04/01/2022 09:06
	1 -4OHT	NCL 1Aa#1	PPC16#1.1 es1	03/01/2022	RE	286	19.4	12.7	4.8	619.222	0.606707	04/01/2022 09:06
	1 -4OHT	NCL 1Aa#1	PPC16#1.1 es1	04/01/2022	RE	287	21.67	15.1	4.28	733.296	0.718475	04/01/2022 07:45
	1 -4OHT	NCL 1Aa#1	PPC16#1.1 es1	07/01/2022	RE	290	24.21	16.9	4.16	891.199	0.873187	07/01/2022 07:10
	1 -4OHT	NCL 1Aa#1	PPC16#1.1 es1	10/01/2022	RE	293	24.88	18.97	4.13	1020.63	1	10/01/2022 10:10
	1 -4OHT	NCL 4b#2	PPC16#1.5 es2	10/02/2022	RE	324	9.45	5.77	0.5	14.275	0.013472	10/02/2022 10:19
	1 -4OHT	NCL 4b#2	PPC16#1.5 es2	15/02/2022	RE	329	15.86	6.18	1.46	74.928	0.0707131	15/02/2022 15:09
	1 -4OHT	NCL 4b#2	PPC16#1.5 es2	21/02/2022	RE	335	19.8	8.74	5.6	507.416	0.478873	21/02/2022 11:20
	1 -4OHT	NCL 4b#2	PPC16#1.5 es2	23/02/2022	RE	337	17.96	9.38	5.92	522.192	0.492818	23/02/2022 09:11
	1 -4OHT	NCL 4b#2	PPC16#1.5 es2	25/02/2022	RE	339	20.27	10.98	5.51	642.107	0.605987	25/02/2022 08:46
	1 -4OHT	NCL 4b#2	PPC16#1.5 es2	28/02/2022	RE	342	21.44	11.45	5.97	767.369	0.724203	28/02/2022 08:53
	1 -4OHT	NCL 4b#2	PPC16#1.5 es2	02/03/2022	RE	344	23.44	11.67	6.4	916.66	0.865096	02/03/2022 09:08
	1 -4OHT	NCL 4b#2	PPC16#1.5 es2	03/03/2022	RE	345	21.92	13.17	7.01	1059.6	1	03/03/2022 10:30
	1 -4OHT	NCL 4b#3	PPC16#1.4 es3	10/02/2022	RE	324	8.55	6.97	0.5	15.6016	0.0144683	10/02/2022 10:19
	1 -4OHT	NCL 4b#3	PPC16#1.4 es3	15/02/2022	RE	329	14.35	6.82	1.55	79.4269	0.0736576	15/02/2022 15:10
	1 -4OHT	NCL 4b#3	PPC16#1.4 es3	21/02/2022	RE	335	16.57	7.48	6.4	415.34	0.385171	21/02/2022 11:21
	1 -4OHT	NCL 4b#3	PPC16#1.4 es3	23/02/2022	RE	337	17.77	8.28	5.62	432.966	0.401517	23/02/2022 09:11
	1 -4OHT	NCL 4b#3	PPC16#1.4 es3	25/02/2022	RE	339	18.51	10.29	5.83	581.42	0.539188	25/02/2022 08:47
	1 -4OHT	NCL 4b#3	PPC16#1.4 es3	28/02/2022	RE	342	20.89	11.68	5.45	696.27	0.645695	28/02/2022 08:50
	1 -4OHT	NCL 4b#3	PPC16#1.4 es3	02/03/2022	RE	344	22.46	11.99	6.05	853.069	0.791105	02/03/2022 09:08
	1 -4OHT	NCL 4b#3	PPC16#1.4 es3	03/03/2022	RE	345	21.47	13.14	7.3	1078.33	1	03/03/2022 10:30
	1 -4OHT	NCL 5b#1	PPC16#1.3 es1	03/02/2022	RE	317	7.63	7.23	1.98	57.191	0.0567053	03/02/2022 07:58
	1 -4OHT	NCL 5b#1	PPC16#1.3 es1	10/02/2022	RE	324	11.05	9.24	3.36	179.628	0.178102	10/02/2022 10:18
	1 -4OHT	NCL 5b#1	PPC16#1.3 es1	15/02/2022	RE	329	14.3	11.14	3.77	314.458	0.311787	15/02/2022 15:06
	1 -4OHT	NCL 5b#1	PPC16#1.3 es1	21/02/2022	RE	335	17.58	13.94	7.86	1008.56	1	21/02/2022 11:30
	1 -4OHT	NCL 5b#1	PPC16#1.3 es1	22/02/2022	RE	336	18.21	14.72	6.8	954.391	0.946286	22/02/2022 09:46
	1 -4OHT	NCL 6a#4	PPC16#1.2 es4	13/12/2021	RE	265	1	1	1	0.5236	0.00113075	13/12/2021 07:27
	1 -4OHT	NCL 6a#4	PPC16#1.2 es4	15/12/2021	RE	267	7.33	6.68	1	25.6378	0.0553666	15/12/2021 07:57
	1 -4OHT	NCL 6a#4	PPC16#1.2 es4	16/12/2021	RE	268	9.12	7.63	1.5	54.6525	0.118026	16/12/2021 10:41
	1 -4OHT	NCL 6a#4	PPC16#1.2 es4	21/12/2021	RE	273	10.24	8.83	8.06	381.589	0.824067	21/12/2021 17:29
	1 -4OHT	NCL 6a#4	PPC16#1.2 es4	23/12/2021	RE	275	10.72	10.7	7.71	463.055	1	23/12/2021 13:49
	1 -4OHT	NCL 6a#4	PPC16#1.2 es4	24/12/2021	RE	276	10.4	9.7	7.4	390.874	0.844119	29/12/2021 09:07
	1 -4OHT	NCL 6a#4	PPC16#1.2 es4	25/12/2021	RE	277	10.72	10.12	6	340.821	0.736027	29/12/2021 09:07
	1 -4OHT	NCL 6a#4	PPC16#1.2 es4	26/12/2021	RE	278	12.1	10.1	3.1	198.366	0.428386	29/12/2021 09:08
	1 -4OHT	NCL 6a#4	PPC16#1.2 es4	28/12/2021	RE	280	12.8	9.9	4.5	298.578	0.6448	29/12/2021 09:10
	1 -4OHT	NCL 6a#4	PPC16#1.2 es4	29/12/2021	RE	281	13.4	8.5	4.2	250.48	0.540929	29/12/2021 09:12
	1 -4OHT	NCL 6a#4	PPC16#1.2 es4	30/12/2021	RE	282	12.35	7.95	5.36	275.549	0.595067	30/12/2021 10:45
	1 -4OHT	NCL 6a#4	PPC16#1.2 es4	31/12/2021	RE	283	11.37	5.04	4.32	129.621	0.279925	31/12/2021 08:11
	1 -4OHT	NCL 6a#4	PPC16#1.2 es4	01/01/2022	RE	284	11.8	5.2	4.3	138.151	0.298346	04/01/2022 09:05
	1 -4OHT	NCL 6a#4	PPC16#1.2 es4	02/01/2022	RE	285	12.37	5.51	4.81	171.659	0.370709	04/01/2022 09:06
	1 -4OHT	NCL 6a#4	PPC16#1.2 es4	03/01/2022	RE	286	10.9	7.3	5.4	224.979	0.485859	04/01/2022 09:07
	1 -4OHT	NCL 6a#4	PPC16#1.2 es4	04/01/2022	RE	287	10.92	6.42	4.75	174.362	0.376546	04/01/2022 07:44
	1 -4OHT	NCL 6a#4	PPC16#1.2 es4	07/01/2022	RE	290	11.47	5.43	3.71	120.986	0.261279	07/01/2022 07:10
	1 -4OHT	NCL 6a#4	PPC16#1.2 es4	10/01/2022	RE	293	14.13	6.26	4.53	209.804	0.453087	10/01/2022 10:09
	1 -4OHT	NCL 6a#4	PPC16#1.2 es4	13/01/2022	RE	296	15.5	7.63	3.85	238.406	0.514854	13/01/2022 07:15
	1 -4OHT	NCL 6a#4	PPC16#1.2 es4	14/01/2022	RE	297	12.9	6.96	4.56	214.37	0.462947	14/01/2022 09:13
Figure 2e
Recorded	Date induced		Temp ID	Volume	GROUP
2022-03-01	2021-12-13	2022-03-01	PPC17#2.8 es7	9.38743	uv
2022-03-07		2022-03-07	PPC17#2.8 es7	12.5701	uv
2022-03-15		2022-03-15	PPC17#2.8 es7	14.4911	uv
2022-03-22		2022-03-22	PPC17#2.8 es7	13.9396	uv
2022-03-29		2022-03-29	PPC17#2.8 es7	15.7907	uv
2022-04-05		2022-04-05	PPC17#2.8 es7	16.8607	uv
2022-04-12		2022-04-12	PPC17#2.8 es7	24.218	uv
2022-04-20		2022-04-20	PPC17#2.8 es7	51.2854	uv
2022-04-26		2022-04-26	PPC17#2.8 es7	51.3498	uv
2022-05-04		2022-05-04	PPC17#2.8 es7	54.9484	uv
2022-05-10		2022-05-10	PPC17#2.8 es7	67.1661	uv
2022-05-17		2022-05-17	PPC17#2.8 es7	82.6986	uv
2022-05-20		2022-05-20	PPC17#2.8 es7	104.386	uv
2022-05-10	2021-12-06	2022-05-10	PPC17#2.6 es1	4.65884	uv
2022-05-17		2022-05-17	PPC17#2.6 es1	7.53059	uv
2022-05-24		2022-05-24	PPC17#2.6 es1	7.09453	uv
2022-05-31		2022-05-31	PPC17#2.6 es1	8.34775	uv
2022-06-07		2022-06-07	PPC17#2.6 es1	18.0025	uv
2022-05-10	2021-12-13	2022-05-10	PPC17#2.9 es2	55.714	uv
2022-05-17		2022-05-17	PPC17#2.9 es2	71.0098	uv
2022-05-24		2022-05-24	PPC17#2.9 es2	76.5598	uv
2022-05-31		2022-05-31	PPC17#2.9 es2	96.0982	uv
2022-06-07		2022-06-07	PPC17#2.9 es2	97.2815	uv
2022-05-24	13.12.21	2022-05-24	PPC17#2.10 es4	3.21275	uv
2022-05-31		2022-05-31	PPC17#2.10 es4	4.79654	uv
2022-06-07		2022-06-07	PPC17#2.10 es4	9.22153	uv
2022-06-14		2022-06-14	PPC17#2.10 es4	10.1711	uv
2022-05-31	2022-02-28	1900-07-15	PPC17#2.11 es1	2.07341	uv
2022-06-07		1900-07-22	PPC17#2.11 es1	2.76772	uv
2022-06-14		1900-07-29	PPC17#2.11 es1	7.23637	uv
2022-06-21		1900-08-05	PPC17#2.11 es1	5.47853	uv
2022-01-28	2021-11-15	2022-01-28	PPC17#2.2 es2	10.0732	uv
2022-02-04		2022-02-04	PPC17#2.2 es2	11.349	uv
2022-02-10		2022-02-10	PPC17#2.2 es2	13.7783	uv
2022-02-16		2022-02-16	PPC17#2.2 es2	7.89164	uv
2022-02-23		2022-02-23	PPC17#2.2 es2	9.36591	uv
2022-03-01		2022-03-01	PPC17#2.2 es2	9.19508	uv
2021-12-14	2021-11-22	2021-12-14	PPC17#3.1 es6	0.5236
2022-01-05		2022-01-05	PPC17#3.1 es6	4.97629
2022-01-13		2022-01-13	PPC17#3.1 es6	6.65862
2022-01-20		2022-01-20	PPC17#3.1 es6	5.64326
2022-01-28		2022-01-28	PPC17#3.1 es6	7.01692
2022-02-03		2022-02-03	PPC17#3.1 es6	7.61885
2022-02-10		2022-02-10	PPC17#3.1 es6	7.76245
2022-02-16		2022-02-16	PPC17#3.1 es6	9.97851
2022-02-23		2022-02-23	PPC17#3.1 es6	12.6443
2022-03-01		2022-03-01	PPC17#3.1 es6	7.363
2022-03-07		2022-03-07	PPC17#3.1 es6	89.4407
2022-03-15		2022-03-15	PPC17#3.1 es6	141.387
2022-03-22		2022-03-22	PPC17#3.1 es6	150.372
2022-03-29		2022-03-29	PPC17#3.1 es6	154.288
2022-04-05		2022-04-05	PPC17#3.1 es6	165.261
2022-04-12		2022-04-12	PPC17#3.1 es6	173.777
2022-04-20		2022-04-20	PPC17#3.1 es6	177.939
2022-04-12	22.11.21	2022-04-12	PPC17#3.3 es3	6.63988
2022-04-20		2022-04-20	PPC17#3.3 es3	14.1393
2022-04-26		2022-04-26	PPC17#3.3 es3	15.1082
2022-05-04		2022-05-04	PPC17#3.3 es3	24.0192
2022-05-10		2022-05-10	PPC17#3.3 es3	24.6335
2022-05-17		2022-05-17	PPC17#3.3 es3	26.3819
2022-05-24		2022-05-24	PPC17#3.3 es3	22.806
2022-05-31		2022-05-31	PPC17#3.3 es3	32.9298
2022-06-07		2022-06-07	PPC17#3.3 es3	30.1867
2022-02-03	22.11.21	2022-02-03	PPC17#3.4 es2	12.2529
2022-02-10		2022-02-10	PPC17#3.4 es2	20.0013
2022-02-16		2022-02-16	PPC17#3.4 es2	24.1375
2022-02-23		2022-02-23	PPC17#3.4 es2	43.1094
2022-03-01		2022-03-01	PPC17#3.4 es2	63.1649
2022-03-07		2022-03-07	PPC17#3.4 es2	88.4488
2022-03-15		2022-03-15	PPC17#3.4 es2	125.34
2022-03-22		2022-03-22	PPC17#3.4 es2	143.278
2022-03-29		2022-03-29	PPC17#3.4 es2	195.721
2022-04-05		2022-04-05	PPC17#3.4 es2	201.021
2022-04-12		2022-04-12	PPC17#3.4 es2	296.931
2022-04-20		2022-04-20	PPC17#3.4 es2	304.95
2022-04-26		2022-04-26	PPC17#3.4 es2	418.439
2022-05-04		2022-05-04	PPC17#3.4 es2	590.341
2022-05-10		2022-05-10	PPC17#3.4 es2	592.195
2022-05-17		2022-05-17	PPC17#3.4 es2	716.909
2022-05-20		2022-05-20	PPC17#3.4 es2	883.661
2022-05-24	2021-12-13	2022-05-24	PPC17#3.6 es4	3.26881
2022-05-31		2022-05-31	PPC17#3.6 es4	5.53966
2022-06-07		2022-06-07	PPC17#3.6 es4	10.4188
2022-06-14		2022-06-14	PPC17#3.6 es4	8.14287
2022-06-21		2022-06-21	PPC17#3.6 es4	10.3237
2022-06-28		2022-06-28	PPC17#3.6 es4	23.5868
2022-07-05		2022-07-05	PPC17#3.6 es4	36.4933
2022-07-12		2022-07-12	PPC17#3.6 es4	32.4447
2022-07-19		2022-07-19	PPC17#3.6 es4	30.4577
2022-07-26		2022-07-26	PPC17#3.6 es4	27.0098
2022-08-02		2022-08-02	PPC17#3.6 es4	28.5732
2022-08-09		2022-08-09	PPC17#3.6 es4	35.6704
2022-08-16		2022-08-16	PPC17#3.6 es4	26.7173
2022-08-23		2022-08-23	PPC17#3.6 es4	31.0906
2022-08-31		2022-08-31	PPC17#3.6 es4	38.0735
2022-09-06		2022-09-06	PPC17#3.6 es4	42.1401
2022-09-13		2022-09-13	PPC17#3.6 es4	54.4059
2022-09-20		2022-09-20	PPC17#3.6 es4	78.422
2022-09-27		2022-09-27	PPC17#3.6 es4	63.1058
2022-06-14	2022-02-02	1900-05-11	PPC17#3.10 es1	6.87229
2022-05-31		1900-04-27	PPC17#3.11 es3	4.77322
2022-06-07		1900-05-04	PPC17#3.11 es3	15.4331
2022-06-14		1900-05-11	PPC17#3.11 es3	13.0688
2022-05-31	2022-02-02	2022-05-31	PPC17#3.12 es4	2.16393
2022-06-07		2022-06-07	PPC17#3.12 es4	5.36697
2022-06-14		2022-06-14	PPC17#3.12 es4	7.7298
2022-06-21		2022-06-21	PPC17#3.12 es4	8.27142
2022-06-28		2022-06-28	PPC17#3.12 es4	13.8952
2022-07-05		2022-07-05	PPC17#3.12 es4	15.2986
2022-07-12		2022-07-12	PPC17#3.12 es4	17.6467
2022-07-19		2022-07-19	PPC17#3.12 es4	30.456
Figure 2f
	K5 Cre		K14 Cre		Inv Cre		Inv Cre + UV
PPC13#1.1es6	1	PPC16#1.1 es1	1	PPC17#3.1 es6	5	PPC17#2.1 es7
PPC13#1.2es4	1	PPC16#1.2 es4	1	PPC17#3.2 es5		PPC17#2.2 es2	2
PPC13#1.3es3	1	PPC16#1.3 es1	1	PPC17#3.3 es3	2	PPC17#2.3 es3
PPC13#1.4es5	1	PPC16#1.4 es3	1	PPC17#3.4 es2	2	PPC17#2.4 es5
PPC13#1.5es7	1	PPC16#1.5 es2	1	PPC17#3.5 es1		PPC17#2.5 es4
PPC13#1.6 es6	1			PPC17#3.6 es4	3	PPC17#2.6 es1	2
PPC13#1.7 es3	1			PPC17#3.7 es5		PPC17#2.7 es2	1
PPC13#1.8	1			PPC17#3.8 es6		PPC17#2.8 es7	5
				PPC17#3.9 es6		PPC17#2.9 es2	1
				PPC17#3.10 es1	1	PPC17#2.10 es4	2
				PPC17#3.11 es3	1	PPC17#2.11 es1	1
				PPC17#3.12 es4	2	PPC17#2.12 es6

## Sheet: Suppl Fig2
Suppl Fig 2c
K5 Cre
	4OHT (4 doses 2ul of 20mg/ml)
	PPC13#1.8 es5	13/12/2021	RE	265	7.28	7.24	1.5	41.3962	0.457671	13/12/2021 07:26	Christopher Chester
	PPC13#1.8 es5	15/12/2021	RE	267	9.45	9.14	2	90.4498	1	15/12/2021 07:55	Christopher Chester
	PPC13#1.3es3	20/08/2021	RE	150	11.21	9.53	2	111.874	0.432588	20/08/2021 07:51	Christopher Chester
	PPC13#1.3es3	24/08/2021	RE	154	14.41	8.2	4.18	258.615	1	24/08/2021 07:22	Christopher Chester
	PPC13#1.1es6	20/08/2021	RE	150	10.7	10.58	1.5	88.912	0.124886	20/08/2021 07:52	Christopher Chester
	PPC13#1.1es6	24/08/2021	RE	154	12.45	11.04	5.57	400.86	0.563047	24/08/2021 07:24	Christopher Chester
	PPC13#1.1es6	26/08/2021	RE	156	14.95	12.81	7.1	711.948	1	26/08/2021 07:39	Christopher Chester
	PPC13#1.2es4	20/08/2021	RE	150	14.47	9.36	1.5	106.374	0.189749	20/08/2021 07:52	Christopher Chester
	PPC13#1.2es4	24/08/2021	RE	154	19.45	11.63	3.63	429.938	0.76692	24/08/2021 07:24	Christopher Chester
	PPC13#1.2es4	26/08/2021	RE	156	20.64	12.12	4.28	560.603	1	26/08/2021 07:39	Christopher Chester
	PPC13#1.5es7	20/08/2021	RE	150	11.59	10.8	2	131.08	0.210674	20/08/2021 07:51	Christopher Chester
	PPC13#1.5es7	24/08/2021	RE	154	15.06	8.57	4.14	279.773	0.449656	24/08/2021 07:23	Christopher Chester
	PPC13#1.5es7	26/08/2021	RE	156	18.98	12.04	5.2	622.194	1	26/08/2021 07:40	Christopher Chester
	PPC13#1.6 es6	13/09/2021	RE	174	9.09	8.26	2.17	85.3107	0.311349	13/09/2021 06:28	Christopher Chester
	PPC13#1.6 es6	15/09/2021	RE	176	10.84	8.27	3.6	168.981	0.616709	15/09/2021 06:51	Christopher Chester
	PPC13#1.6 es6	17/09/2021	RE	178	12.52	8.41	4.97	274.004	1	17/09/2021 06:51	Christopher Chester
	PPC13#1.7 es3	13/09/2021	RE	174	9.85	9.42	1.73	84.0491	0.486419	13/09/2021 06:27	Christopher Chester
	PPC13#1.7 es3	15/09/2021	RE	176	11.19	8.23	2.79	134.535	0.778595	15/09/2021 06:52	Christopher Chester
	PPC13#1.7 es3	17/09/2021	RE	178	11.68	10.2	2.77	172.792	1	17/09/2021 06:52	Christopher Chester
	PPC13#1.4es5	20/08/2021	RE	150	13.1	11.16	2	153.096	0.232529	20/08/2021 07:53	Christopher Chester
	PPC13#1.4es5	24/08/2021	RE	154	17.41	11.16	4.22	429.314	0.65206	24/08/2021 07:23	Christopher Chester
	PPC13#1.4es5	26/08/2021	RE	156	18.22	12.64	5.46	658.397	1	26/08/2021 07:41	Christopher Chester
	Raw Data
	Group	Animal ID	Temp ID	Date	Phase	Day	Length	Width	Height	Volume	% Ch	Recorded Time	Entered by		Fate	Observations
	1.4OHT (1 dose 2ul of 20mg/ml)	NCF 11a#3	PPC18#1.3 es3	22/10/2021	RE	213	1	1	1	0.5236	0.000403667	22/10/2021 07:47	Christopher Chester
	1.4OHT (1 dose 2ul of 20mg/ml)	NCF 11a#3	PPC18#1.3 es3	26/10/2021	RE	217	6.98	6.7	1.83	44.8106	0.0345465	26/10/2021 07:49	Christopher Chester
	1.4OHT (1 dose 2ul of 20mg/ml)	NCF 11a#3	PPC18#1.3 es3	29/10/2021	RE	220	9.32	8.52	1.85	76.9178	0.0592994	29/10/2021 07:23	Christopher Chester
	1.4OHT (1 dose 2ul of 20mg/ml)	NCF 11a#3	PPC18#1.3 es3	01/11/2021	RE	223	12.24	10.41	2.48	165.456	0.127558	01/11/2021 11:02	Christopher Chester
	1.4OHT (1 dose 2ul of 20mg/ml)	NCF 11a#3	PPC18#1.3 es3	05/11/2021	RE	227	13.68	10.73	3.6	276.686	0.21331	05/11/2021 07:19	Christopher Chester
	1.4OHT (1 dose 2ul of 20mg/ml)	NCF 11a#3	PPC18#1.3 es3	09/11/2021	RE	231	15.15	11.68	4.43	410.449	0.316433	09/11/2021 07:19	Christopher Chester
	1.4OHT (1 dose 2ul of 20mg/ml)	NCF 11a#3	PPC18#1.3 es3	11/11/2021	RE	233	16.67	12.66	5.44	601.129	0.463438	11/11/2021 07:43	Christopher Chester
	1.4OHT (1 dose 2ul of 20mg/ml)	NCF 11a#3	PPC18#1.3 es3	15/11/2021	RE	237	18.44	14.27	6.59	907.967	0.699993	15/11/2021 11:08	Christopher Chester
	1.4OHT (1 dose 2ul of 20mg/ml)	NCF 11a#3	PPC18#1.3 es3	16/11/2021	RE	238	19.27	15.16	8.48	1297.11	1	16/11/2021 09:46	Christopher Chester		LTV
	1.4OHT (1 dose 2ul of 20mg/ml)	NCF 1f#2	PPC18#1.2 es2	22/10/2021	RE	213	4.2	3.9	1	8.57657	0.016346	22/10/2021 07:48	Christopher Chester
	1.4OHT (1 dose 2ul of 20mg/ml)	NCF 1f#2	PPC18#1.2 es2	29/10/2021	RE	220	4.44	3.61	1.5	12.5887	0.0239927	29/10/2021 07:24	Christopher Chester
	1.4OHT (1 dose 2ul of 20mg/ml)	NCF 1f#2	PPC18#1.2 es2	01/11/2021	RE	223	5.67	4.42	1.5	19.6832	0.0375141	01/11/2021 11:03	Christopher Chester
	1.4OHT (1 dose 2ul of 20mg/ml)	NCF 1f#2	PPC18#1.2 es2	05/11/2021	RE	227	5.2	3.98	2.13	23.0816	0.0439911	05/11/2021 07:18	Christopher Chester
	1.4OHT (1 dose 2ul of 20mg/ml)	NCF 1f#2	PPC18#1.2 es2	09/11/2021	RE	231	7.07	6.93	2.8	71.8307	0.136902	09/11/2021 07:20	Christopher Chester
	1.4OHT (1 dose 2ul of 20mg/ml)	NCF 1f#2	PPC18#1.2 es2	11/11/2021	RE	233	7.55	6.25	3.21	79.3107	0.151158	11/11/2021 07:44	Christopher Chester
	1.4OHT (1 dose 2ul of 20mg/ml)	NCF 1f#2	PPC18#1.2 es2	15/11/2021	RE	237	9.38	8.11	3.55	141.401	0.269495	15/11/2021 11:10	Christopher Chester
	1.4OHT (1 dose 2ul of 20mg/ml)	NCF 1f#2	PPC18#1.2 es2	18/11/2021	RE	240	10.13	8.64	3.88	177.809	0.338886	18/11/2021 07:11	Christopher Chester
	1.4OHT (1 dose 2ul of 20mg/ml)	NCF 1f#2	PPC18#1.2 es2	22/11/2021	RE	244	11.98	8.79	4.61	254.183	0.484446	22/11/2021 06:33	Christopher Chester
	1.4OHT (1 dose 2ul of 20mg/ml)	NCF 1f#2	PPC18#1.2 es2	25/11/2021	RE	247	13.58	10.29	6.19	452.903	0.863186	25/11/2021 06:47	Christopher Chester
	1.4OHT (1 dose 2ul of 20mg/ml)	NCF 1f#2	PPC18#1.2 es2	29/11/2021	RE	251	14.74	10.86	6.26	524.688	1	29/11/2021 06:48	Christopher Chester
	1.4OHT (1 dose 2ul of 20mg/ml)	NCF 1f#2	PPC18#1.2 es2	01/12/2021	RE	253	14.73	10.91	6.15	517.49	0.986282	01/12/2021 07:10	Christopher Chester		TS
	1.4OHT (1 dose 2ul of 20mg/ml)	NCF 5d#1#5	PPC18#1.1 es5	29/10/2021	RE	220	1	1	1	0.5236	0.0152449	29/10/2021 07:24	Christopher Chester
	1.4OHT (1 dose 2ul of 20mg/ml)	NCF 5d#1#5	PPC18#1.1 es5	01/11/2021	RE	223	1	1	1	0.5236	0.0152449	01/11/2021 11:01	Christopher Chester
	1.4OHT (1 dose 2ul of 20mg/ml)	NCF 5d#1#5	PPC18#1.1 es5	05/11/2021	RE	227	3.55	2.52	1	4.68413	0.136381	05/11/2021 07:19	Christopher Chester
	1.4OHT (1 dose 2ul of 20mg/ml)	NCF 5d#1#5	PPC18#1.1 es5	09/11/2021	RE	231	4.42	3.22	1.86	13.8609	0.403568	09/11/2021 07:21	Christopher Chester
	1.4OHT (1 dose 2ul of 20mg/ml)	NCF 5d#1#5	PPC18#1.1 es5	11/11/2021	RE	233	5.09	3.54	1.82	17.1709	0.49994	11/11/2021 07:44	Christopher Chester
	1.4OHT (1 dose 2ul of 20mg/ml)	NCF 5d#1#5	PPC18#1.1 es5	15/11/2021	RE	237	5.26	4.41	2.39	29.0283	0.845177	15/11/2021 11:10	Christopher Chester
	1.4OHT (1 dose 2ul of 20mg/ml)	NCF 5d#1#5	PPC18#1.1 es5	18/11/2021	RE	240	5.48	4.5	2.66	34.3459	1	18/11/2021 07:10	Christopher Chester		MSBW
	3.4OHT (1 dose 2ul of 2mg/ml)	NCF 13a#5	PPC18#3.1 es5	29/10/2021	RE	220	1	1	1	0.5236	0.00909825	29/10/2021 07:25	Christopher Chester
	3.4OHT (1 dose 2ul of 2mg/ml)	NCF 13a#5	PPC18#3.1 es5	01/11/2021	RE	223	1	1	1	0.5236	0.00909825	01/11/2021 11:04	Christopher Chester
	3.4OHT (1 dose 2ul of 2mg/ml)	NCF 13a#5	PPC18#3.1 es5	05/11/2021	RE	227	1	1	1	0.5236	0.00909825	05/11/2021 07:21	Christopher Chester
	3.4OHT (1 dose 2ul of 2mg/ml)	NCF 13a#5	PPC18#3.1 es5	09/11/2021	RE	231	7.08	4.46	1.5	24.8004	0.43094	09/11/2021 07:21	Christopher Chester
	3.4OHT (1 dose 2ul of 2mg/ml)	NCF 13a#5	PPC18#3.1 es5	11/11/2021	RE	233	6.78	4.48	2	31.8081	0.552708	11/11/2021 07:46	Christopher Chester
	3.4OHT (1 dose 2ul of 2mg/ml)	NCF 13a#5	PPC18#3.1 es5	15/11/2021	RE	237	4.76	3.31	1.69	13.9419	0.242259	15/11/2021 11:12	Christopher Chester
	3.4OHT (1 dose 2ul of 2mg/ml)	NCF 13a#5	PPC18#3.1 es5	18/11/2021	RE	240	8.56	5.81	2.21	57.5495	1	18/11/2021 07:12	Christopher Chester		MSBW
	3.4OHT (1 dose 2ul of 2mg/ml)	NCF 4g#4#8	PPC18#3.2 es8	22/10/2021	RE	213	1	1	1	0.5236	0.000679242	22/10/2021 07:45	Christopher Chester
	3.4OHT (1 dose 2ul of 2mg/ml)	NCF 4g#4#8	PPC18#3.2 es8	29/10/2021	RE	220	4.56	4.3	1	10.2667	0.0133186	29/10/2021 07:25	Christopher Chester
	3.4OHT (1 dose 2ul of 2mg/ml)	NCF 4g#4#8	PPC18#3.2 es8	01/11/2021	RE	223	5.21	5.21	1.5	21.319	0.0276561	01/11/2021 11:05	Christopher Chester
	3.4OHT (1 dose 2ul of 2mg/ml)	NCF 4g#4#8	PPC18#3.2 es8	05/11/2021	RE	227	3.94	3.84	2	15.8437	0.0205533	05/11/2021 07:20	Christopher Chester
	3.4OHT (1 dose 2ul of 2mg/ml)	NCF 4g#4#8	PPC18#3.2 es8	09/11/2021	RE	231	8.51	6.66	2.33	69.1448	0.0896983	09/11/2021 07:22	Christopher Chester
	3.4OHT (1 dose 2ul of 2mg/ml)	NCF 4g#4#8	PPC18#3.2 es8	11/11/2021	RE	233	9.51	8.73	2.7	117.37	0.152259	11/11/2021 07:45	Christopher Chester
	3.4OHT (1 dose 2ul of 2mg/ml)	NCF 4g#4#8	PPC18#3.2 es8	15/11/2021	RE	237	10.8	9.27	3.46	181.376	0.23529	15/11/2021 11:13	Christopher Chester
	3.4OHT (1 dose 2ul of 2mg/ml)	NCF 4g#4#8	PPC18#3.2 es8	18/11/2021	RE	240	12.74	10.87	3.12	226.232	0.29348	18/11/2021 07:13	Christopher Chester
	3.4OHT (1 dose 2ul of 2mg/ml)	NCF 4g#4#8	PPC18#3.2 es8	22/11/2021	RE	244	13.78	11.36	5.3	434.413	0.563544	22/11/2021 06:34	Christopher Chester
	3.4OHT (1 dose 2ul of 2mg/ml)	NCF 4g#4#8	PPC18#3.2 es8	25/11/2021	RE	247	14.69	10.35	6.08	484.022	0.6279	25/11/2021 06:48	Christopher Chester
	3.4OHT (1 dose 2ul of 2mg/ml)	NCF 4g#4#8	PPC18#3.2 es8	29/11/2021	RE	251	16.8	11.63	5.55	567.782	0.736558	29/11/2021 06:49	Christopher Chester
	3.4OHT (1 dose 2ul of 2mg/ml)	NCF 4g#4#8	PPC18#3.2 es8	02/12/2021	RE	254	18.35	11.71	5.83	655.936	0.850915	02/12/2021 06:27	Christopher Chester
	3.4OHT (1 dose 2ul of 2mg/ml)	NCF 4g#4#8	PPC18#3.2 es8	03/12/2021	RE	255	18.96	12.02	6.46	770.859	1	03/12/2021 10:19	Christopher Chester		LTV
K14 Cre
					DOI	CULL
	K14	BRAF	4OHT	PPC16#1.1 es1	2021-12-06	2022-01-10
	K14	BRAF	4OHT	PPC16#1.2 es4	2021-12-06	2022-01-14
	K14	BRAF	4OHT	PPC16#1.3 es1	2022-01-17	2022-02-22
	K14	BRAF	4OHT	PPC16#1.4 es3	2022-01-31	2022-03-03
	K14	BRAF	4OHT	PPC16#1.5 es2	2022-01-31	2022-03-03
	K14	BRAF	4OHT (single)	PPC16#3.1 es6	2022-01-31	2022-03-29
	K14	BRAF	4OHT (single)	PPC16#3.2 es1	2022-01-31	2022-07-05
	K14	BRAF	4OHT (single)	PPC16#3.3 es5	2022-01-31	2022-04-21
	K14	BRAF	4OHT (single)	PPC16#3.4 es3	2022-01-31	2022-03-13
	K14	BRAF	4OHT (single)	PPC16#3.5 es4	2022-01-31	2022-04-05
	Temp ID	Date	Phase	Day	Length	Width	Height	Volume	% Ch	Recorded Time
	PPC16#1.1 es1	13/12/2021	RE	265	1	1	1	0.5236	0.000513018	13/12/2021 07:27
	PPC16#1.1 es1	15/12/2021	RE	267	8.24	6.72	1.5	43.4898	0.0426108	15/12/2021 07:57
	PPC16#1.1 es1	16/12/2021	RE	268	9.1	6.86	1.55	50.6637	0.0496397	16/12/2021 10:40
	PPC16#1.1 es1	21/12/2021	RE	273	10.89	8.81	2.54	127.596	0.125017	21/12/2021 17:30
	PPC16#1.1 es1	23/12/2021	RE	275	14.97	9.78	2.61	200.079	0.196035	23/12/2021 13:48
	PPC16#1.1 es1	24/12/2021	RE	276	14.4	9.5	3.7	265.025	0.259669	29/12/2021 09:07
	PPC16#1.1 es1	25/12/2021	RE	277	15.38	9.81	2.64	208.559	0.204344	29/12/2021 09:06
	PPC16#1.1 es1	26/12/2021	RE	278	16.6	10.2	3.8	336.893	0.330084	29/12/2021 09:08
	PPC16#1.1 es1	28/12/2021	RE	280	17	11.7	3.7	385.333	0.377545	29/12/2021 09:10
	PPC16#1.1 es1	29/12/2021	RE	281	18.64	12.15	4.49	532.437	0.521676	29/12/2021 09:14
	PPC16#1.1 es1	30/12/2021	RE	282	20.62	12.66	3.49	477.032	0.467391	30/12/2021 10:44
	PPC16#1.1 es1	31/12/2021	RE	283	19.38	12.44	3.71	468.325	0.45886	31/12/2021 08:09
	PPC16#1.1 es1	01/01/2022	RE	284	20	13	4.1	558.158	0.546877	04/01/2022 09:05
	PPC16#1.1 es1	02/01/2022	RE	285	20.9	13.23	4.8	694.94	0.680894	04/01/2022 09:06
	PPC16#1.1 es1	03/01/2022	RE	286	19.4	12.7	4.8	619.222	0.606707	04/01/2022 09:06
	PPC16#1.1 es1	04/01/2022	RE	287	21.67	15.1	4.28	733.296	0.718475	04/01/2022 07:45
	PPC16#1.1 es1	07/01/2022	RE	290	24.21	16.9	4.16	891.199	0.873187	07/01/2022 07:10
	PPC16#1.1 es1	10/01/2022	RE	293	24.88	18.97	4.13	1020.63	1	10/01/2022 10:10
	PPC16#1.5 es2	10/02/2022	RE	324	9.45	5.77	0.5	14.275	0.013472	10/02/2022 10:19
	PPC16#1.5 es2	15/02/2022	RE	329	15.86	6.18	1.46	74.928	0.0707131	15/02/2022 15:09
	PPC16#1.5 es2	21/02/2022	RE	335	19.8	8.74	5.6	507.416	0.478873	21/02/2022 11:20
	PPC16#1.5 es2	23/02/2022	RE	337	17.96	9.38	5.92	522.192	0.492818	23/02/2022 09:11
	PPC16#1.5 es2	25/02/2022	RE	339	20.27	10.98	5.51	642.107	0.605987	25/02/2022 08:46
	PPC16#1.5 es2	28/02/2022	RE	342	21.44	11.45	5.97	767.369	0.724203	28/02/2022 08:53
	PPC16#1.5 es2	02/03/2022	RE	344	23.44	11.67	6.4	916.66	0.865096	02/03/2022 09:08
	PPC16#1.5 es2	03/03/2022	RE	345	21.92	13.17	7.01	1059.6	1	03/03/2022 10:30
	PPC16#1.4 es3	10/02/2022	RE	324	8.55	6.97	0.5	15.6016	0.0144683	10/02/2022 10:19
	PPC16#1.4 es3	15/02/2022	RE	329	14.35	6.82	1.55	79.4269	0.0736576	15/02/2022 15:10
	PPC16#1.4 es3	21/02/2022	RE	335	16.57	7.48	6.4	415.34	0.385171	21/02/2022 11:21
	PPC16#1.4 es3	23/02/2022	RE	337	17.77	8.28	5.62	432.966	0.401517	23/02/2022 09:11
	PPC16#1.4 es3	25/02/2022	RE	339	18.51	10.29	5.83	581.42	0.539188	25/02/2022 08:47
	PPC16#1.4 es3	28/02/2022	RE	342	20.89	11.68	5.45	696.27	0.645695	28/02/2022 08:50
	PPC16#1.4 es3	02/03/2022	RE	344	22.46	11.99	6.05	853.069	0.791105	02/03/2022 09:08
	PPC16#1.4 es3	03/03/2022	RE	345	21.47	13.14	7.3	1078.33	1	03/03/2022 10:30
	PPC16#1.3 es1	03/02/2022	RE	317	7.63	7.23	1.98	57.191	0.0567053	03/02/2022 07:58
	PPC16#1.3 es1	10/02/2022	RE	324	11.05	9.24	3.36	179.628	0.178102	10/02/2022 10:18
	PPC16#1.3 es1	15/02/2022	RE	329	14.3	11.14	3.77	314.458	0.311787	15/02/2022 15:06
	PPC16#1.3 es1	21/02/2022	RE	335	17.58	13.94	7.86	1008.56	1	21/02/2022 11:30
	PPC16#1.3 es1	22/02/2022	RE	336	18.21	14.72	6.8	954.391	0.946286	22/02/2022 09:46
	PPC16#1.2 es4	13/12/2021	RE	265	1	1	1	0.5236	0.00113075	13/12/2021 07:27
	PPC16#1.2 es4	15/12/2021	RE	267	7.33	6.68	1	25.6378	0.0553666	15/12/2021 07:57
	PPC16#1.2 es4	16/12/2021	RE	268	9.12	7.63	1.5	54.6525	0.118026	16/12/2021 10:41
	PPC16#1.2 es4	21/12/2021	RE	273	10.24	8.83	8.06	381.589	0.824067	21/12/2021 17:29
	PPC16#1.2 es4	23/12/2021	RE	275	10.72	10.7	7.71	463.055	1	23/12/2021 13:49
	PPC16#1.2 es4	24/12/2021	RE	276	10.4	9.7	7.4	390.874	0.844119	29/12/2021 09:07
	PPC16#1.2 es4	25/12/2021	RE	277	10.72	10.12	6	340.821	0.736027	29/12/2021 09:07
	PPC16#1.2 es4	26/12/2021	RE	278	12.1	10.1	3.1	198.366	0.428386	29/12/2021 09:08
	PPC16#1.2 es4	28/12/2021	RE	280	12.8	9.9	4.5	298.578	0.6448	29/12/2021 09:10
	PPC16#1.2 es4	29/12/2021	RE	281	13.4	8.5	4.2	250.48	0.540929	29/12/2021 09:12
	PPC16#1.2 es4	30/12/2021	RE	282	12.35	7.95	5.36	275.549	0.595067	30/12/2021 10:45
	PPC16#1.2 es4	31/12/2021	RE	283	11.37	5.04	4.32	129.621	0.279925	31/12/2021 08:11
	PPC16#1.2 es4	01/01/2022	RE	284	11.8	5.2	4.3	138.151	0.298346	04/01/2022 09:05
	PPC16#1.2 es4	02/01/2022	RE	285	12.37	5.51	4.81	171.659	0.370709	04/01/2022 09:06
	PPC16#1.2 es4	03/01/2022	RE	286	10.9	7.3	5.4	224.979	0.485859	04/01/2022 09:07
	PPC16#1.2 es4	04/01/2022	RE	287	10.92	6.42	4.75	174.362	0.376546	04/01/2022 07:44
	PPC16#1.2 es4	07/01/2022	RE	290	11.47	5.43	3.71	120.986	0.261279	07/01/2022 07:10
	PPC16#1.2 es4	10/01/2022	RE	293	14.13	6.26	4.53	209.804	0.453087	10/01/2022 10:09
	PPC16#1.2 es4	13/01/2022	RE	296	15.5	7.63	3.85	238.406	0.514854	13/01/2022 07:15
	PPC16#1.2 es4	14/01/2022	RE	297	12.9	6.96	4.56	214.37	0.462947	14/01/2022 09:13
	PPC16#3.1 es6	28/02/2022	RE	342	5.96	2.48	1.88	14.5497	0.0126577	28/02/2022 08:48
	PPC16#3.1 es6	02/03/2022	RE	344	7.5	3.61	2.05	29.0618	0.0252825	02/03/2022 09:06
	PPC16#3.1 es6	07/03/2022	RE	349	12.44	5.5	2.62	93.8607	0.081655	07/03/2022 12:03
	PPC16#3.1 es6	09/03/2022	RE	351	13.59	6.29	3.22	144.12	0.125379	09/03/2022 10:27
	PPC16#3.1 es6	11/03/2022	RE	353	15.03	6.74	4.31	228.61	0.198882	11/03/2022 10:03
	PPC16#3.1 es6	14/03/2022	RE	356	15.63	8.26	4.91	331.91	0.288748	14/03/2022 10:39
	PPC16#3.1 es6	16/03/2022	RE	358	15.28	7.71	5.46	336.798	0.293001	16/03/2022 08:45
	PPC16#3.1 es6	18/03/2022	RE	360	15.91	8.49	5.89	416.575	0.362403	18/03/2022 12:37
	PPC16#3.1 es6	21/03/2022	RE	363	17.39	9.98	7.13	647.917	0.563661	21/03/2022 09:37
	PPC16#3.1 es6	23/03/2022	RE	365	17.08	12.29	6.87	755.085	0.656893	23/03/2022 08:44
	PPC16#3.1 es6	25/03/2022	RE	367	15.38	13.51	7.22	785.504	0.683356	25/03/2022 12:40
	PPC16#3.1 es6	28/03/2022	RE	370	18.15	14.65	7.38	1027.47	0.893859	28/03/2022 09:53
	PPC16#3.1 es6	29/03/2022	RE	371	19.03	15.3	7.54	1149.48	1	29/03/2022 10:41
	PPC16#3.2 es1	07/03/2022	RE	349	2.67	2.39	2.1	7.01662	0.00731827	07/03/2022 12:02
	PPC16#3.2 es1	09/03/2022	RE	351	2.86	2.8	1.82	7.63124	0.00795931	09/03/2022 10:24
	PPC16#3.2 es1	11/03/2022	RE	353	2.76	2.41	2.22	7.73177	0.00806416	11/03/2022 10:04
	PPC16#3.2 es1	14/03/2022	RE	356	2.9	2.71	2.01	8.27109	0.00862667	14/03/2022 10:39
	PPC16#3.2 es1	16/03/2022	RE	358	3.19	2.16	2.45	8.83914	0.00921914	16/03/2022 08:46
	PPC16#3.2 es1	18/03/2022	RE	360	3.04	2.68	2.27	9.68353	0.0100998	18/03/2022 12:38
	PPC16#3.2 es1	21/03/2022	RE	363	3.45	2.85	2.92	15.033	0.0156793	21/03/2022 09:39
	PPC16#3.2 es1	23/03/2022	RE	365	3.6	3.18	3.04	18.2223	0.0190057	23/03/2022 08:45
	PPC16#3.2 es1	25/03/2022	RE	367	4.53	4.3	3.32	33.8614	0.0353171	25/03/2022 12:42
	PPC16#3.2 es1	28/03/2022	RE	370	4.56	4.53	3.92	42.3983	0.044221	28/03/2022 09:54
	PPC16#3.2 es1	30/03/2022	RE	372	5.22	5.02	3.68	50.4919	0.0526626	30/03/2022 09:34
	PPC16#3.2 es1	01/04/2022	RE	374	5.49	5.27	4.03	61.0503	0.0636748	01/04/2022 09:02
	PPC16#3.2 es1	04/04/2022	RE	377	6.16	5.2	3.66	61.3854	0.0640243	04/04/2022 08:53
	PPC16#3.2 es1	06/04/2022	RE	379	7.52	6.2	4.38	106.926	0.111523	06/04/2022 08:48
	PPC16#3.2 es1	08/04/2022	RE	381	7.43	6.74	5.32	139.495	0.145492	08/04/2022 09:13
	PPC16#3.2 es1	11/04/2022	RE	384	8.07	6.82	5.23	150.716	0.157195	11/04/2022 13:24
	PPC16#3.2 es1	13/04/2022	RE	386	8.51	7.69	5.64	193.257	0.201565	13/04/2022 09:44
	PPC16#3.2 es1	19/04/2022	RE	392	10.73	8.58	5.71	275.247	0.28708	19/04/2022 09:18
	PPC16#3.2 es1	21/04/2022	RE	394	11.93	8.73	5.99	326.649	0.340692	21/04/2022 11:52
	PPC16#3.2 es1	25/04/2022	RE	398	12.58	9.94	6.36	416.413	0.434314	25/04/2022 10:52
	PPC16#3.2 es1	27/04/2022	RE	400	12.78	10	6.4	428.263	0.446674	27/04/2022 08:22
	PPC16#3.2 es1	29/04/2022	RE	402	13.82	10.44	6.01	454.028	0.473547	29/04/2022 09:05
	PPC16#3.2 es1	03/05/2022	RE	406	13.31	10.83	6.08	458.891	0.478619	03/05/2022 08:50
	PPC16#3.2 es1	05/05/2022	RE	408	13.73	10.62	6.77	516.872	0.539093	05/05/2022 09:50
	PPC16#3.2 es1	06/05/2022	RE	409	13.98	10.83	7.01	555.716	0.579607	06/05/2022 08:44
	PPC16#3.2 es1	09/05/2022	RE	412	14.21	10.6	7.11	560.75	0.584857	09/05/2022 09:33
	PPC16#3.2 es1	11/05/2022	RE	414	14.55	10.38	7.16	566.204	0.590545	11/05/2022 08:38
	PPC16#3.2 es1	13/05/2022	RE	416	14.96	9.91	7.78	603.927	0.62989	13/05/2022 08:30
	PPC16#3.2 es1	16/05/2022	RE	419	13.74	10.41	8.31	622.355	0.64911	16/05/2022 09:39
	PPC16#3.2 es1	18/05/2022	RE	421	14.46	11.51	7.17	624.831	0.651692	18/05/2022 08:46
	PPC16#3.2 es1	20/05/2022	RE	423	16.27	10.68	7.47	679.64	0.708858	20/05/2022 08:50
	PPC16#3.2 es1	23/05/2022	RE	426	16.92	10.67	7.39	698.568	0.7286	23/05/2022 09:53
	PPC16#3.2 es1	25/05/2022	RE	428	17.2	10.68	7.57	728.107	0.759409	25/05/2022 08:39
	PPC16#3.2 es1	27/05/2022	RE	430	17.48	11.18	7.17	733.672	0.765213	27/05/2022 08:22
	PPC16#3.2 es1	30/05/2022	RE	433	18.42	10.98	7.35	778.357	0.811819	30/05/2022 08:55
	PPC16#3.2 es1	01/06/2022	RE	435	18.6	10.44	7.75	787.979	0.821855	01/06/2022 08:37
	PPC16#3.2 es1	06/06/2022	RE	440	18.38	11.68	7.2	809.32	0.844113	06/06/2022 11:14
	PPC16#3.2 es1	08/06/2022	RE	442	18.83	12.05	7.05	837.58	0.873587	08/06/2022 08:43
	PPC16#3.2 es1	10/06/2022	RE	444	19.42	12.08	6.83	838.951	0.875018	10/06/2022 08:31
	PPC16#3.2 es1	13/06/2022	RE	447	19.64	12.18	5.98	749.013	0.781214	13/06/2022 10:02
	PPC16#3.2 es1	15/06/2022	RE	449	19.72	11.96	6.08	750.829	0.783108	15/06/2022 09:11
	PPC16#3.2 es1	17/06/2022	RE	451	19.8	12.44	6.42	827.981	0.863576	17/06/2022 10:08
	PPC16#3.2 es1	20/06/2022	RE	454	19.97	11.66	6.93	844.908	0.881231	20/06/2022 11:32
	PPC16#3.2 es1	22/06/2022	RE	456	19.86	12.87	6.42	859.196	0.896133	22/06/2022 08:41
	PPC16#3.2 es1	24/06/2022	RE	458	20.2	12.9	6.31	860.934	0.897946	24/06/2022 09:21
	PPC16#3.2 es1	27/06/2022	RE	461	20.48	12.65	6.42	870.874	0.908313	27/06/2022 10:56
	PPC16#3.2 es1	29/06/2022	RE	463	20.44	12.84	6.54	898.718	0.937354	29/06/2022 09:24
	PPC16#3.2 es1	01/07/2022	RE	465	20.53	13.25	6.44	917.256	0.956689	01/07/2022 11:48
	PPC16#3.2 es1	04/07/2022	RE	468	20.49	13.22	6.76	958.782	1	04/07/2022 11:34
	PPC16#3.4 es3	28/02/2022	RE	342	2.83	2.67	1.62	6.40933	0.00721991	28/02/2022 08:47
	PPC16#3.4 es3	02/03/2022	RE	344	3.56	3.14	1.79	10.4769	0.0118019	02/03/2022 09:06
	PPC16#3.4 es3	07/03/2022	RE	349	3.22	2.92	2.02	9.94466	0.0112023	07/03/2022 12:02
	PPC16#3.4 es3	09/03/2022	RE	351	3.56	3.06	1.95	11.1226	0.0125292	09/03/2022 10:26
	PPC16#3.4 es3	11/03/2022	RE	353	3.79	3.32	2.22	14.6261	0.0164759	11/03/2022 10:01
	PPC16#3.4 es3	14/03/2022	RE	356	4.42	4.1	2.53	24.0064	0.0270424	14/03/2022 10:38
	PPC16#3.4 es3	16/03/2022	RE	358	4.66	4.09	2.62	26.1463	0.029453	16/03/2022 08:44
	PPC16#3.4 es3	18/03/2022	RE	360	5	4.6	3.07	36.9714	0.0416471	18/03/2022 12:39
	PPC16#3.4 es3	21/03/2022	RE	363	10.01	8.49	4.07	181.107	0.204012	21/03/2022 09:41
	PPC16#3.4 es3	23/03/2022	RE	365	11.22	8.38	3.99	196.431	0.221273	23/03/2022 08:47
	PPC16#3.4 es3	25/03/2022	RE	367	11.06	7.61	4.67	205.805	0.231833	25/03/2022 12:41
	PPC16#3.4 es3	28/03/2022	RE	370	10.52	7.88	5.01	217.46	0.244962	28/03/2022 09:54
	PPC16#3.4 es3	30/03/2022	RE	372	11.69	8.81	4.85	261.536	0.294612	30/03/2022 09:35
	PPC16#3.4 es3	01/04/2022	RE	374	11	9.95	6.51	373.075	0.420258	01/04/2022 09:03
	PPC16#3.4 es3	04/04/2022	RE	377	11.09	10.84	5.94	373.893	0.421178	04/04/2022 08:53
	PPC16#3.4 es3	06/04/2022	RE	379	12.61	10.5	6.89	477.665	0.538075	06/04/2022 08:47
	PPC16#3.4 es3	08/04/2022	RE	381	12.71	11.56	6.95	534.672	0.602292	08/04/2022 09:12
	PPC16#3.4 es3	11/04/2022	RE	384	13.97	12.69	7.33	680.396	0.766445	11/04/2022 13:25
	PPC16#3.4 es3	13/04/2022	RE	386	15.24	13.15	8.46	887.73	1	13/04/2022 09:44
	PPC16#3.5 es4	21/03/2022	RE	363	0	0	0	0	0	21/03/2022 09:44
	PPC16#3.5 es4	23/03/2022	RE	365	0	0	0	0	0	23/03/2022 08:44
	PPC16#3.5 es4	01/04/2022	RE	374	2.72	2.57	1.37	5.01444	0.743929	01/04/2022 09:00
	PPC16#3.5 es4	04/04/2022	RE	377	2.66	2.18	2.22	6.74048	1	04/04/2022 08:52
	PPC16#3.3 es5	07/03/2022	RE	349	2.58	1.93	1.33	3.46759	0.0034204	07/03/2022 12:01
	PPC16#3.3 es5	09/03/2022	RE	351	2.59	2.19	1.7	5.04885	0.00498013	09/03/2022 10:25
	PPC16#3.3 es5	11/03/2022	RE	353	3.22	2.13	1.55	5.5663	0.00549054	11/03/2022 10:01
	PPC16#3.3 es5	14/03/2022	RE	356	3.12	2.09	1.95	6.65787	0.00656725	14/03/2022 10:40
	PPC16#3.3 es5	16/03/2022	RE	358	3.77	2.44	2.03	9.77748	0.0096444	16/03/2022 08:44
	PPC16#3.3 es5	18/03/2022	RE	360	4.01	2.71	2.22	12.6318	0.0124599	18/03/2022 12:35
	PPC16#3.3 es5	21/03/2022	RE	363	6.49	4.08	2.38	32.9975	0.0325484	21/03/2022 09:42
	PPC16#3.3 es5	23/03/2022	RE	365	5.96	4.5	2.95	41.4267	0.0408629	23/03/2022 08:43
	PPC16#3.3 es5	25/03/2022	RE	367	6.36	4.47	3.21	47.7825	0.0471322	25/03/2022 12:41
	PPC16#3.3 es5	28/03/2022	RE	370	13.46	5.64	2.95	117.259	0.115663	28/03/2022 09:55
	PPC16#3.3 es5	30/03/2022	RE	372	13.41	6.85	4.13	198.641	0.195937	30/03/2022 09:35
	PPC16#3.3 es5	01/04/2022	RE	374	14.05	8.12	4.22	252.084	0.248652	01/04/2022 09:02
	PPC16#3.3 es5	04/04/2022	RE	377	13.46	8.58	4.57	276.343	0.272582	04/04/2022 08:52
	PPC16#3.3 es5	06/04/2022	RE	379	15.17	8.82	5.35	374.807	0.369705	06/04/2022 08:48
	PPC16#3.3 es5	08/04/2022	RE	381	14.61	10.27	4.81	377.89	0.372747	08/04/2022 09:12
	PPC16#3.3 es5	11/04/2022	RE	384	16.73	10.25	4.33	388.783	0.383491	11/04/2022 13:24
	PPC16#3.3 es5	13/04/2022	RE	386	17.64	10.45	5.94	573.325	0.565522	13/04/2022 09:43
	PPC16#3.3 es5	19/04/2022	RE	392	20.06	13.9	5.75	839.486	0.828059	19/04/2022 09:17
	PPC16#3.3 es5	21/04/2022	RE	394	21.17	13.45	6.8	1013.8	1	21/04/2022 11:53
Suppl Fig 2d
	Day	NSG					C57
	0	0	0	0	0		0	0	0	0	0
	20	136.34	80.36	46.6	51.87		29.88	65.27	47.56	42.33	84.34
	22	162.76	93.98	76.19	61.72		27.5	87.57	81.35	47.98	118.19
	28	199.98	217.2	101.2	89.54		75.75	156.92	94.12	64.77	91.79
	29	233.76	200.52	114.7	134.95		53.37	240.22	143.73	95.9	125.2
	32	231.48	269.53	145.83	121.44		66.73	264.25	128.14	88.82	110.23
	36	313.85	330.51	205.07	132.9		84.75	306.68	172.8	153.29	110
	40	416.94	415.78	296.26	183.05		103	376.69	183.76	153.43	122.16
	43	461.55	426.51	375.21	220.97		107.94	429.57	249.06	186.72	135.16
	47	600.99	455.89	368.7	321.89		148.94	447.77	308.42	223.13	165.86
	50	744.69	619.19	433.62	330.14		164.73	480.79	341	244.09	164.43
	54	687.7	580.23	554.21	423		166.16	483.64	449.28	212.03	214.35
Mouse ID		PPC25#1.1	PPC25#1.2	PPC25#1.3	PPC25#1.4		PPC25#3.1	PPC25#3.2	PPC25#3.3	PPC25#3.4	PPC25#3.5
Suppl Fig 2g
	sex	cruk_si	dpi	CTR	TPA
	Male	RBAV25.1a	77		1
	Male	RBAV25.1c	77		1
	Female	RBAV25.4c	73		1
	Female	RBAV23.4f	73		1
	Female	RBAV23.4i	73		1
	Female	RBAV25.2d	23	1
	Female	RBBC5.1f	77	1
	Female	RBAV24.4d	62	1
	Female	RBAV25.6a	62	1
	Female	RBAV30.1d	53	1
	Female	RBAV25.3j	63	1
	Female	RBAV23.4g	70	1
	Male	RBAV29.1b	66	1
	Male	RBAV29.1c	66	1
	Male	RBAV27.1e	67	1
	Male	RBBC5.1a	80	1
	Male	RBAV27.2c	64	1
Suppl Fig 2h
				CRUK-MI	CRUK-SI
	female	PPC16#1.1 es1	7	1
	female	PPC16#1.2 es4	7	1
	female	PPC16#1.3 es1	17	1
	female	PPC16#1.4 es3	10	1
	female	PPC16#1.5 es2	10	1
	female	RBAT26.1a	12		1
	female	RBAT26.1g	12		1
Suppl Fig 2i
				females	males
	cruk_mi	PPC16#1.1 es1	7	1
	cruk_mi	PPC16#1.2 es4	7	1
	cruk_mi	PPC16#1.3 es1	17	1
	cruk_mi	PPC16#1.4 es3	10	1
	cruk_mi	PPC16#1.5 es2	10	1
	cruk_si	RBAT26.1a	12	1
	cruk_si	RBAT26.1g	12	1
	cruk_si	RBAT24.1c	10		1
	cruk_si	RBAT24.1d	10		1
	cruk_si	RBAT23.1a	14		1
Suppl Fig 2j
			dpi	CRUK_MI	CRUK_SI
	female	PPC17#3.1 es6	22	1
	female	PPC17#3.2 es5	101	0
	female	PPC17#3.3 es3	141	1
	female	PPC17#3.4 es2	73	1
	female	PPC17#3.5 es1	106	0
	female	PPC17#3.6 es4	162	1
	female	PPC17#3.7 es5	115	0
	female	PPC17#3.8 es6	96	0
	female	PPC17#3.9 es6	103	0
	female	PPC17#3.10 es1	134	1
	female	PPC17#3.11 es3	120	1
	female	PPC17#3.12 es4	120	1
	female	RBAV25.2d	23		1
	female	RBBC5.1f	77		1
	female	RBAV24.4d	62		1
	female	RBAV25.6a	62		1
	female	RBAV30.1d	53		1
	female	RBAV25.3j	63		1
	female	RBAV23.4g	70		1
Suppl Fig 2k
			dpi
	female	RBAV25.2d	23	1
	female	RBBC5.1f	77	1
	female	RBAV24.4d	62	1
	female	RBAV25.6a	62	1
	female	RBAV30.1d	53	1
	female	RBAV25.3j	63	1
	female	RBAV23.4g	70	1
	male	RBAV29.1b	66		1
	male	RBAV29.1c	66		1
	male	RBAV27.1e	67		1
	male	RBBC5.1a	80		1
	male	RBAV27.2c	64		1

## Sheet: Figure 3
Figure 3f
								ID No	Sex	Batch	D.O.B	InvCreER	BrafV600E (CP)	tdRFP	cohort	DOI	culling date	DPI
			RAW	Average	Normalised			RBAV8.1a	Female	RBAV2.3c x RZY22.2d	2023-06-29	Y	WT	HET	Day 1	2023-08-28	2023-09-05	8
	RBAV23.1e	Day160	52.4931	49.1576	86.7165			RBAV8.1b	Female	RBAV2.3c x RZY22.2d	2023-06-29	Y	WT	HET	Day 1	2023-08-28	2023-09-05	8
	RBAV25.2g	Day160	56.8627		93.935			RBAV7.1a	Male	RBAV2.3c x RZY22.2c	2023-07-03	Y	WT	HET	Day 1	2023-08-28	2023-09-05	8
	RBAV25.3d	Day160	38.117		62.9678			RBAV7.1c	Male	RBAV2.3c x RZY22.2c	2023-07-03	Y	WT	HET	Day 21	2023-08-28	2023-09-25	28
	RBAV8.1a	Day1	64.7653	60.5341	106.99			RBAV7.1d	Female	RBAV2.3c x RZY22.2c	2023-07-03	Y	WT	HET	Day 21	2023-08-28	2023-09-25	28
	RBAV8.1b	Day1	57.4658		94.9311			RBAV15.1c	Male	YAV58.2d x RBAV4.1d	2023-07-31	Y	WT	HET	Day 21	2023-09-25	2023-10-23	28
	RBAV7.1a	Day1	59.3714		98.0791			RBAV15.1f	Female	YAV58.2d x RBAV4.1d	2023-07-31	Y	WT	HET	Day 8	2023-09-25	2023-10-10	15
	RBAV15.1f	Day8	39.4704	48.7444	65.2035			RBAV16.1g	Female	RZY22.3d x RBAT8.1f	2023-08-05	Y	WT	HET	Day 8	2023-10-09	2023-10-24	15
	RBAV16.1g	Day8	51.6971		85.4016			RBAV7.2a	Male	RBAV2.3c x RZY22.2c	2023-08-10	Y	WT	HET	Day 8	2023-10-09	2023-10-24	15
	RBAV7.2a	Day8	55.0658		90.9666			RBAV15.1e	Female	YAV58.2d x RBAV4.1d	2023-07-31	N	WT	HET	RFP control	NI	2023-10-25	86
	RBAV7.1c	Day21	38.5082	47.4709	63.6141			RBAV16.1b	Male	RZY22.3d x RBAT8.1f	2023-08-05	N	WT	HET	RFP control	NI	2023-10-25	81
	RBAV7.1d	Day21	48.7555		80.5422			RBAV7.2e	Female	RBAV2.3c x RZY22.2c	2023-08-10	Y	WT	HET	RFP control	NI	2023-10-25	76
	RBAV15.1c	Day21	55.1489		91.1038			RBAV14.1c	Male	RBAV2.3f x YAV58.2g	2023-08-06	Y	WT	HET	RFP control	NI	2023-10-25	80
	RBAV25.3j	BRAF_EOS	47.0807	63.5693	77.7755			RBAV23.1e	Female	RBAV5.2b x RBAV7.2b	2023-11-05	Y	WT	HET	EOScontrol (>250days)	2024-01-05	2024-06-21	168
	RBAV29.1b	BRAF_EOS	80.0579		132.253			RBAV25.2g	Female	RBAV5.2a x RBAV14.1h	2023-11-14	Y	WT	HET	EOScontrol (>250days)	2024-01-15	2024-06-21	158
	RBAV30.1a	BRAF_day1	54.4136	64.7123	89.8891			RBAV25.3d	Male	RBAV5.2a x RBAV14.1h	2023-12-08	Y	WT	HET	EOScontrol (>250days)	2024-02-02	2024-06-21	140
	RBAV27.2b	BRAF_day1	55.7134		92.0364			RBAV30.1a	Female	RBAV24.1c x RBAV25.2f	2024-02-23	Y	HET	HET	BRAF-RFP-Day 1	2024-04-22	2024-04-30	8
	RBAV31.3c	BRAF_day1	84.01		138.781			RBAV27.2b	Male	RBAV23.1a x C57	2024-03-04	Y	HET	HET	BRAF-RFP-Day 1	2024-04-29	2024-05-07	8
	RBAV37.2d	Day21_BRAF	49.9731	57.98	82.5536			RBAV31.3c	Female	RBAV25.5c x RBAV30.1b	2024-08-19	Y	HET	HET	BRAF-RFP-Day 1	2024-10-14	2024-10-22	8
	RBAV38.3b	Day21_BRAF	65.9869		109.008			RBAV31.2e	Male	RBAV25.5c x RBAV30.1b	2024-06-17	Y	HET	HET	BRAF-RFP-Day 8	2024-08-26	2024-09-10	15
	RBAV31.2e	Day8_BRAF	54.2765	74.6754	89.6627			RBAV31.2f	Female	RBAV25.5c x RBAV30.1b	2024-06-17	Y	HET	HOM	BRAF-RFP-Day 8	2024-08-26	2024-09-10	15
	RBAV31.2f	Day8_BRAF	80.7269		133.358			RBAV38.2e	Female	RBAV32.1a x RBAV28.2h	2024-10-25	Y	HET	HET	BRAF-RFP-Day 8	2025-01-13	2025-01-28	15
	RBAV38.2e	Day8_BRAF	89.0229		147.062			RBAV37.2d	Male	RBAV32.1a x RBAV31.1.a	2024-11-16	Y	HET	HET	BRAF-RFP-Day 21	2025-01-13	2025-02-10	28
								RBAV38.3b	Female	RBAV32.1a x RBAV28.2h	2024-11-18	Y	HET	HET	BRAF-RFP-Day 21	2025-01-13	2025-02-10	28
								RBAV25.3j	Female	RBAV5.2a x RBAV14.1h	2023-12-08	Y	HET	HET	BRAF-RFP-EOS	2024-02-02	2024-04-30	88
								RBAV29.1b	Male	RBAV24.1c x RBAV23.2e	2024-02-23	Y	HET	HET	BRAF-RFP-EOS	2024-04-19	2024-08-01	104
Figure 3g
			CTR				BRAF
	8		38.867	46.819	35.47		62.1358	81.6526	81.6526		Ids for the mice are in the table above
	15		41.4309	46.5846	45.0732		55.9798	52.7379	46.266
	28		23.0523	21.35	22.7957		34.2515	34.9082
	160/EOS		18.512	17.8404	19.919		24.497	25.9444
Figure 3i
CTR			BRAF
Raw	Normalised		Raw	Normalised				ID No	Sex	Batch	D.O.B	K14CreER	BrafV600E (CP)	RFP	cohort	DOI	culling date	DPI
53.7037	130.139		95.6693	231.833				RBAT30.3c	Female	RBAT25.2d x RBAT25.2g	2024-11-09	Y	WT	HOM	Day 1	2025-05-19	2025-05-27	8
44.6247	108.138		89.2274	216.222				RBAT33.1e	Female	RBAT29.2b x RBAT30.3b	2025-02-20	Y	WT	HOM	Day 1	2025-05-19	2025-05-27	8
34.7545	84.2197		68.7793	166.671				RBAT31.1a	Male	RBAT29.2b x RBAT29.4d	2025-01-05	Y	HET	HOM	Day 1	2025-05-19	2025-05-27	8
31.9829	77.5034		51.0411	123.687				RBAT31.1g	Female	RBAT29.2b x RBAT29.4d	2025-01-05	Y	HET	HOM	Day 1	2025-05-19	2025-05-27	8
								two different skin stripes per mouse quantified

## Sheet: Figure 6
Figure 6b
BRAF-sox2
ID No	Sex	Batch	D.O.B	K14CreER	BrafV600E (CP)	Sox2	cohort	DOI	culling date	DPI	Tumour onset date	Tonset day
RBBB1.1c	Male	RBAV17.1b X RBAT18.1j	2023-12-28	Y	HET	HOM	EOS	2024-03-01	2024-03-18	17	2024-03-11	10
RBBB2.1b	Female	RBAV17.1b X RBAT18.1k	2023-12-29	Y	HET	HOM	EOS	2024-03-01	2024-03-22	21	2024-03-11	10
RBBB8.1c	Male	RBBB1.4a x RBBB1.4d	2024-06-06	Y	HET	HOM	EOS	2024-08-02	2024-08-22	20	2024-08-13	11
RBBB8.1d	Male	RBBB1.4a x RBBB1.4d	2024-06-06	Y	HET	HOM	EOS	2024-08-02	2024-08-27	25	2024-08-13	11
RBBB8.1f	Female	RBBB1.4a x RBBB1.4d	2024-06-06	Y	HET	HOM	EOS	2024-08-02	2024-09-02	31	2024-08-20	18
RBBB8.1g	Female	RBBB1.4a x RBBB1.4d	2024-06-06	Y	HET	HOM	EOS	2024-08-02	2024-09-02	31	2024-08-22	20
K14-sox2 control
ID No	Sex	Batch	D.O.B	K14CreER	BrafV600E (CP)	Sox2	cohort	DOI	culling date	DPI	Tumour onset date
RBBB8.1e	Male	RBBB1.4a x RBBB1.4d	2024-06-06	Y	WT	HOM	sox2-control	2024-08-02	2024-10-15	74
RBBB5.2b	Male	RBBB1.1b x RBBB2.1c	2024-07-06	Y	WT	HOM	sox2-control	2024-08-30	2024-10-15	46
RBBB8.3f	Female	RBBB1.4a x RBBB1.4d	2024-07-29	Y	WT	HOM	sox2-control	2024-09-20	2024-10-15	25
RBBB8.3i	Female	RBBB1.4a x RBBB1.4d	2024-07-29	Y	WT	HOM	sox2-control	2024-09-20	2024-10-15	25
ID No	Sex	Batch	D.O.B	K14CreER	BrafV600E (CP)	RFP	cohort	DOI	culling date	DPI	Tumour onset date	to tumour onsert
RBAT24.1c	Male	RBAW4.5a x RBAT14.1d	2023-11-23	Y	HET	WT	EOS	2024-01-26	2024-02-12	17	2024-02-05	10
RBAT24.1d	Male	RBAW4.5a x RBAT14.1d	2023-11-23	Y	HET	WT	EOS	2024-01-26	2024-02-12	17	2024-02-05	10
RBAT23.1a	Male	RBAW4.5a x RBAT14.1c	2023-12-07	Y	HET	WT	EOS	2024-02-02	2024-02-22	20	2024-02-16	14
RBAT26.1a	Female	RBAV24.1b x RBAT22.1f	2024-01-08	Y	HET	HOM	BRAF-RFP-EOS	2024-03-08	2024-03-28	20	2024-03-20	12
RBAT26.1g	Female	RBAV24.1b x RBAT22.1f	2024-01-08	Y	HET	HET	BRAF-RFP-EOS	2024-03-08	2024-03-27	19	2024-03-20	12
Figure 6b
ID No	Sex	Batch	D.O.B	InvCreER	BrafV600E (CP)	Sox2	cohort	DOI	culling date	DPI
RBBC3.1a	Male	RBAV19.1d x RBAV22.1b	2023-11-23	Y	WT	HOM	EOS	2024-01-19	2024-08-19	213
RBBC3.1c	Male	RBAV19.1d x RBAV22.1b	2023-11-23	Y	WT	HOM	EOS	2024-01-19	2024-08-19	213
RBBC3.1d	Male	RBAV19.1d x RBAV22.1b	2023-11-23	Y	WT	HOM	EOS	2024-01-19	2024-08-19	213
RBBC3.2g	Female	RBAV19.1d x RBAV22.1b	2023-12-20	Y	WT	HOM	EOS	2024-02-16	2024-09-09	206
RBBC2.2d	Female	RBAV19.1c x RBAV22.1a	2023-12-27	Y	WT	HOM	EOS	2024-02-23	2024-09-09	199
RBBC8.2a	Male	RBAV19.1e x RBAV18.1h	2024-03-14	Y	WT	HOM	EOS	2024-05-17	2024-10-22	158
RBBC2.5e	Female	RBAV19.1c x RBAV22.1a	2024-03-22	Y	WT	HOM	EOS	2024-05-17	2024-10-25	161
ID No	Sex	Batch	D.O.B	InvCreER	BrafV600E (CP)	Sox2	cohort	DOI	culling date	DPI	Tumour onset date	to tumour onset
RBBC3.1b	Male	RBAV19.1d x RBAV22.1b	2023-11-23	Y	HET	HOM	EOS	2024-01-19	2024-05-07	109	2024-03-29	70
RBBC1.1b	Male	RBAV19.1c x RBAV21.1h	2023-12-19	Y	HET	HOM	EOS	2024-02-16	2024-06-03	108	2024-04-29	73
RBBC2.2c	Female	RBAV19.1c x RBAV22.1a	2023-12-27	Y	HET	HOM	EOS	2024-02-23	2024-07-29	157	2024-05-28	95
RBBC4.2b	Male	RBAV19.1d x RBAV18.1g	2024-01-02	Y	HET	HOM	EOS	2024-02-23	2024-06-24	122	2024-05-28	95
RBBC3.3a	Male	RBAV19.1d x RBAV22.1b	2024-01-12	Y	HET	HOM	EOS	2024-03-08	2024-07-23	137	2024-05-15	68
RBBC3.3c	Female	RBAV19.1d x RBAV22.1b	2024-01-12	Y	HET	HOM	EOS	2024-03-08	2024-06-24	108	2024-05-28	81
RBBC8.1b	Female	RBAV19.1e x RBAV18.1h	2024-02-08	Y	HET	HOM	EOS	2024-04-05	2024-08-01	118	2024-06-18	74
RBBC4.3b	Male	RBAV19.1d x RBAV18.1g	2024-02-14	Y	HET	HOM	EOS	2024-04-12	2024-08-13	123	2024-07-02	81
RBBC9.1d	Female	RBBC7.1a x RBBC2.3d	2024-05-02	Y	HET	HOM	EOS	2024-06-28	2024-10-31	125	2024-09-13	77
RBBC9.1g	Female	RBBC7.1a x RBBC2.3d	2024-05-02	Y	HET	HOM	EOS	2024-06-28	2024-09-30	94	2024-09-09	73
ID No	Sex	Batch	D.O.B	InvCreER	BrafV600E (CP)	tdRFP	cohort	DOI	culling date	DPI	Tumour onset date	to tumour onset
RBAV25.2d	Female	RBAV5.2a x RBAV14.1h	2023-11-14	Y	HET	WT	EOS	2024-01-12	2024-04-19	98	2024-02-04	23
RBBC5.1f	Female	RBAV18.1c x RBAV22.1c	2024-02-05	Y	HET	WT	EOS	2024-04-05	2024-08-01	118	2024-06-21	77
RBAV24.4d	Female	RBAV5.2b x RBAV7.2c	2024-02-07	Y	HET	WT	EOS	2024-04-05	2024-07-11	97	2024-06-06	62
RBAV25.6a	Female	RBAV5.2a x RBAV14.1h	2024-02-10	Y	HET	WT	EOS	2024-04-05	2024-07-11	97	2024-06-06	62
RBAV30.1d	Female	RBAV24.1c x RBAV25.2f	2024-02-23	Y	HET	WT	EOS	2024-04-19	2024-07-11	83	2024-06-11	53
RBAV25.3j	Female	RBAV5.2a x RBAV14.1h	2023-12-08	Y	HET	HET	BRAF-RFP-EOS	2024-02-02	2024-04-30	88	2024-04-05	63
RBAV23.4g	Female	RBAV5.2b x RBAV7.2b	2024-01-04	Y	HET	HET	BRAF-RFP-EOS	2024-03-01	2024-05-28	88	2024-05-10	70
RBAV29.1b	Male	RBAV24.1c x RBAV23.2e	2024-02-23	Y	HET	HET	BRAF-RFP-EOS	2024-04-19	2024-08-01	104	2024-06-24	66
RBAV29.1c	Male	RBAV24.1c x RBAV23.2e	2024-02-23	Y	HET	HET	BRAF-RFP-EOS	2024-04-19	2024-08-01	104	2024-06-24	66
RBAV27.1e	Male	RBAV23.1a x C57	2024-01-28	Y	HET	WT	EOS	2024-03-22	2024-07-11	111	2024-05-28	67
RBBC5.1a	Male	RBAV18.1c x RBAV22.1c	2024-02-05	Y	HET	WT	EOS	2024-04-05	2024-07-15	101	2024-06-24	80
RBAV27.2c	Male	RBAV23.1a x C57	2024-03-04	Y	HET	WT	EOS	2024-04-29	2024-08-27	120	2024-07-02	64
ID No	Sex	Batch	D.O.B	InvCre	BRafV600E	Rosa26R_Sox2_GFP	DOI	culling date	DPI	Tumour onset date	to tumour
RBBD5.2a	Male	RBBD2.1d x RBAV27.2g	2024-07-08	Y	HET	HET	2024-09-06	2024-11-04	59	2024-10-07	31
RBBD9.2f	Female	RBBD1.1a x RBAV27.3e	2024-07-13	Y	HET	HET	2024-09-06	2024-11-15	70	2024-10-14	38
RBBD9.6e	Female	RBBD1.1a x RBAV27.3e	2024-10-17	Y	HET	HET	2024-12-13	2025-02-07	56	2025-01-15	33
RBBD12.1i	Male	RBBD9.4a x RBBD8.2e	2024-12-12	Y	HET	HET	2025-02-21	2025-04-17	55	2025-03-24	31
RBBD12.1j	Male	RBBD9.4a x RBBD8.2e	2024-12-12	Y	HET	HET	2025-02-21	2025-04-17	55	2025-03-24	31
ID No	Sex	Batch	D.O.B	InvCre	BRafV600E	Rosa26R_Sox2_GFP	DOI	culling date	DPI
RBBD7.1f	Female	RBAV28.2f x RBBD2.1k	2024-06-23	Y	WT	HET	2024-09-09	2024-12-18	100
RBBD9.1f	Female	RBBD1.1a x RBAV27.3e	2024-06-20	Y	WT	HET	2024-09-09	2024-12-18	100
RBBD5.2d	Male	RBBD2.1d x RBAV27.2g	2024-07-08	Y	WT	HET	2024-09-09	2024-12-18	100
RBBD7.2h	Male	RBAV28.2f x RBBD2.1k	2024-07-13	Y	WT	HET	2024-09-09	2024-12-18	100
Figure 6d
					K14-BRAF-SOX2fl/fl
K14-BRAF					DOI	2024-03-01	DPI	TV mm3
DOI	2024-01-26	DPI	TV mm3		RBBB1.1c	2024-03-11	10	144
RBAT24.1d	2024-02-05	10	110			2024-03-13	12	196
	2024-02-07	12	143			2024-03-15	14	392
	2024-02-09	14	312			2024-03-18	17	675
	2024-02-12	17	672
					DOI	2024-03-01	DPI	TV mm3
DOI	2024-01-26	DPI	TV mm3		RBBB2.1b	2024-03-11	10	156
RBAT24.1c	2024-02-05	10	121			2024-03-13	12	182
	2024-02-07	12	143			2024-03-15	14	336
	2024-02-09	14	338			2024-03-18	17	338
	2024-02-12	17	588			2024-03-20	19	546
						2024-03-22	21	630
DOI	2024-02-02	DPI	TV mm3		DOI	2024-08-02	DPI	TV mm3
RBAT23.1a	2024-02-16	14	120		RBBB8.1c	2024-08-13	11	198
	2024-02-19	17	121			2024-08-16	14	297
	2024-02-22	20	675			2024-08-19	17	780
						2024-08-22	20	980
					DOI	2024-08-02	DPI	TV mm3
DOI	2024-03-08	DPI	TV mm3		RBBB8.1d	2024-08-13	11	128
RBAT26.1a	2024-03-20	12	169			2024-08-16	14	128
	2024-03-22	14	120			2024-08-19	17	176
	2024-03-25	17	650			2024-08-22	20	176
	2024-03-27	19	700			2024-08-27	25	240
	2024-03-28	20	750
					DOI	2024-08-02	DPI	TV mm3
DOI	2024-03-08	DPI	TV mm3		RBBB8.1f	2024-08-20	18	36
RBAT26.1g	2024-03-20	12	99			2024-08-22	20	72
	2024-03-22	14	117			2024-08-27	25	288
	2024-03-25	17	224			2024-08-29	27	320
	2024-03-27	19	600			2024-09-02	31	480
					DOI	2024-08-02	DPI	TV mm3
					RBBB8.1g	2024-08-22	20	110
						2024-08-27	25	264
						2024-08-29	27	624
						2024-09-02	31	975
Figure 6e
IvlCre-BRAF-SOX2fl/fl
DOI	2024-01-19	DPI	Tum1	Tum2	Tum3	Tum4	Tum5	Tum6	TOTAL TV
RBBC3.1b	2024-03-29	70	64	64	4	4			136
	2024-04-19	91	64	64	4	4	2		138
	2024-04-22	94	50	50	50	50	32		232
	2024-04-26	98	192	192	75	75	75		609
	2024-04-29	101	126	126	75	75	64		466
	2024-05-03	105	252	252	125	125	125		879
	2024-05-07	109	320	320	125	125	125		1015
DOI	2024-02-16	DPI	Tum1	Tum2	Tum3	Tum4	Tum5	Tum6	TOTAL TV
RBBC1.1b	2024-04-29	73	75	75	75	75			300
	2024-05-10	84	192	192	75	75			534
	2024-05-15	89	192	192	108	108			600
	2024-05-21	95	224	224	108	108			440
	2024-05-28	102	216	216	108	108			648
	2024-05-31	105	288	256	147	147			838
	2024-06-03	108	360	324	147	147			978
DOI	2024-03-08	DPI	Tum1	Tum2	Tum3	Tum4	Tum5	Tum6	TOTAL TV
RBBC3.3c	2024-05-28	81	96	75	75	75			321
	2024-06-03	87	162	90	90	90			432
	2024-06-06	90	162	90	90	90			432
CF	2024-06-11	95
	2024-06-18	102	210	189	108	108	75		480
	2024-06-21	105	210	189	147	147	75		768
	2024-06-24	108	280	252	108	108	125		873
DOI	2024-02-23	DPI	Tum1	Tum2	Tum3	Tum4	Tum5	Tum6	TOTAL TV
RBBC4.2b	2024-05-28	95	75	75	75	75			300
	2024-06-06	104	105	90	75	75			345
cf	2024-06-11	109
	2024-06-14	112	252	168	108	108			384
	2024-06-18	116	288	288	108	108			792
	2024-06-21	119	320	320	108	108			856
	2024-06-24	122	320	320	108	108			856
DOI	2024-03-08	DPI	Tum1	Tum2	Tum3	Tum4	Tum5	Tum6	TOTAL TV
RBBC3.3a	2024-05-15	68					9		9
	2024-05-21	74					16		16
	2024-05-28	81	40				50		90
	2024-05-31	84	72	72	40	40	72		296
	2024-06-06	90	108	108	40	40	50		346
	2024-06-18	102	192	192	75	75	75		225
	2024-06-21	105	105	105	75	75	75		435
	2024-07-02	116	168	168	75	75	64		550
	2024-07-08	122	216	216	75	75	100		682
	2024-07-11	125	216	216	75	75	144		726
	2024-07-15	129	216	216	75	75	84.5		666.5
	2024-07-19	133	252	252	90	90	210		894
	2024-07-23	137	416	320	120	120	195		1171
DOI	2024-02-23	DPI	Tum1	Tum2	Tum3	Tum4	Tum5	Tum6	TOTAL TV
RBBC2.2c	2024-05-28	95	90	45	45	45			225
	2024-06-03	101	192	108	108	108			516
	2024-06-06	104	168	108	108	108			492
	2024-06-18	116	108	108	108	108	48	27	507
	2024-06-21	119	147	147	147	147	75	75	738
	2024-07-02	130	168	75	75	75	64	64	521
	2024-07-04	132	108	108	108	108	125	125	682
	2024-07-08	136	224	108	108	108	125	125	798
	2024-07-15	143	108	108	108	108	175	150	757
	2024-07-19	147	144	144	108	108	210	120	834
	2024-07-23	151	168	168	108	108	210	88	850
	2024-07-26	154	168	168	108	108	210	88	850
DOI	2024-04-05	DPI	Tum1	Tum2	Tum3	Tum4	Tum5	Tum6	TOTAL TV
RBBC8.1b	2024-06-18	74	50	50	50	50			200
	2024-06-21	77	50	50	50	50			200
	2024-07-02	88	120	75	75	75			345
	2024-07-08	94	120	144	144	144			552
	2024-07-11	97	162	144	144	144			594
	2024-07-15	101	162	144	144	144			594
	2024-07-19	105	280	360	168	168	80		1056
	2024-07-23	109	280	360	168	168	80		1056
	2024-07-26	112	320	320	252	224	80		1196
	2024-07-31	117	400	360	147	147	100		1154
	2024-08-01	118	468	192	147	147	180		1134
DOI	2024-04-12	DPI	Tum1	Tum2	Tum3	Tum4	Tum5	Tum6	TOTAL TV
RBBC4.3b	2024-07-02	81	48	48	48	48			192
	2024-07-08	87	60	60	60	60			240
	2024-07-11	90	60	60	60	60			240
	2024-07-16	95	105	105	75	75			360
	2024-07-19	98	153	153	90	90			486
	2024-07-23	102	216	216	126	126			684
	2024-07-26	105	216	216	126	126			684
	2024-07-31	110	270	270	108	108			756
	2024-08-03	113	300	300	144	144			888
	2024-08-08	118	300	300	108	108			816
	2024-08-13	123							0
DOI	2024-06-28	DPI	Tum1	Tum2	Tum3	Tum4	Tum5	Tum6	TOTAL TV
RBBC9.1g	2024-09-09	73	72	72	72	72			288
	2024-09-17	81	108	108	108	108			432
	2024-09-27	91	189	189	147	147			672
	2024-09-30	94	189	189	243	243			864
DOI	2024-06-28	DPI	Tum1	Tum2	Tum3	Tum4	Tum5	Tum6	TOTAL TV
RBBC9.1d	2024-09-13	77	32	32	32	32			128
	2024-09-17	81	32	32	32	32			128
	2024-09-27	91	32	32	32	32			128
	2024-10-01	95	32	32	32	32			128
	2024-10-06	100	126	126	50	50			352
	2024-10-24	118	252	252	144	144			792
	2024-10-31	125	288	288	144	144	27	36	927
IvlCre-BRAF
DOI	2024-01-12	DPI	Tum1	Tum2	Tum3	Tum4	Tum5		TOTAL TV
RBAV25.2d	2024-02-04	23	1						1
wounded	2024-02-07	26	1.5						1.5
	2024-02-12	31	8						8
	2024-02-22	41	12						12
	2024-02-26	45	12						12
	2024-03-05	53	12	1		32			45
	2024-03-08	56				32.4			32.4
	2024-03-09	57	20			64			84
	2024-03-13	61		8					8
	2024-03-20	68	48	18	1	125	8		200
	2024-03-22	70	48	18	4	216	27		313
	2024-03-25	73	27	27	4	100	64		222
	2024-03-29	77	27	27	4	120	64		242
	2024-04-05	84	64	27	4	216	125		436
	2024-04-08	87	64	27	4	343	216		654
	2024-04-15	94	125	27	4	343	512		1011
	2024-04-19	98	125	27	4	512	216		884
DOI	2024-02-02	DPI	Tum1	Tum2	Tum3	Tum4	Tum5		TOTAL TV
RBAV25.3J	2024-04-05	63	1	1	1	1			4
	2024-04-22	80	192	192	108	108			600
	2024-04-26	84	224	224	147	147			742
	2024-04-29	87	324	324	147	147			942
DOI	2024-03-01	DPI	Tum1	Tum2	Tum3	Tum4	Tum5		TOTAL TV
RBAV23.4g	2024-05-10	70	18	18	18	18			72
	2024-05-15	75	224	108	108	108			548
	2024-05-21	81	256	256	144	144			800
	2024-05-28	88	363	300	192	192			1047
DOI	2024-04-19	DPI	Tum1	Tum2	Tum3	Tum4	Tum5		TOTAL TV
RBAV30.1d	2024-06-11	53	18	18	18	18	8		80
	2024-06-14	56	18	18	18	18	27		99
	2024-06-18	60	48	48	75	75	27		273
	2024-06-24	66	84	60	75	75	27		321
	2024-07-02	74	192	108	108	108	64		580
	2024-07-08	80	300	147	147	147	125		866
	2024-07-11	83	320	144	144	144	125		877
DOI	2024-03-22	DPI	Tum1	Tum2	Tum3	Tum4	Tum5		TOTAL TV
RBAV27.1e	2024-05-28	67	75	75	75	75			300
	2024-06-06	76	144	144	75	75			438
	2024-06-14	84	147	147	108	108			510
	2024-06-18	88	192	192	108	108			600
	2024-06-24	94	192	192	108	108			600
	2024-07-02	102	450	405	196	196	27		1274
	2024-07-04	104	450	450	196	196	64		1356
	2024-07-08	108	400	320	196	196	125		1237
	2024-07-11	111	400	360	196	196	125		1277
DOI	2024-04-05	DPI	Tum1	Tum2	Tum3	Tum4	Tum5		TOTAL TV
RBAV25.6a	2024-06-06	62	75	75	75	75			300
	2024-06-18	74	108	108	108	108			432
	2024-06-24	80	126	126	75	75			402
	2024-07-02	88	210	192	196	196			794
	2024-07-08	94	440	320	196	196			1152
	2024-07-11	97	440	400	196	196			1232
DOI	2024-04-05	DPI	Tum1	Tum2	Tum3	Tum4	Tum5		TOTAL TV
RBAV24.4d	2024-06-06	62	75	75	75	75			300
	2024-06-18	74	75	75	75	75			300
	2024-06-24	80	192	192	108	108			600
	2024-07-02	88	256	256	108	108			728
	2024-07-08	94	360	200	147	147			854
	2024-07-11	97	440	440	108	108			1096
DOI	2024-04-05	DPI	Tum1	Tum2	Tum3	Tum4	Tum5		TOTAL TV
RBBC5.1a	2024-06-24	80	48	48	48	48			192
	2024-07-02	88	48	48	48	48			192
	2024-07-08	94	48	48	48	48			192
	2024-07-11	97	60	60	60	60			240
DOI	2024-04-19	DPI	Tum1	Tum2	Tum3	Tum4	Tum5		TOTAL TV
RBAV29.1b	2024-06-24	66	48	48	75	75			246
	2024-07-02	74	108	108	108	108			432
	2024-07-08	80	126	126	108	108			468
	2024-07-11	83	189	189	108	108			594
	2024-07-16	88	240	240	147	147			774
	2024-07-19	91	310.5	310.5	204	204			1029
	2024-07-23	95	520	520	192	192			1424
	2024-07-26	98	520	520	192	192			1424
	2024-07-31	103	520	520	192	192			1424
	2024-08-01	104	650	600	108	108			1466
DOI	2024-04-19	DPI	Tum1	Tum2	Tum3	Tum4	Tum5		TOTAL TV
RBAV29.1c	2024-06-24	133	75	75	48	48			246
	2024-07-02	141	126	126	108	108			468
	2024-07-08	147	168	168	108	108			552
	2024-07-11	150	252	252	108	108			720
	2024-07-16	155	240	216	147	147			750
	2024-07-19	158	429	216	168	168			981
	2024-07-23	162	520	216	147	147			1030
	2024-07-26	165	520	396	147	147			1210
	2024-07-31	170	520	520	192	192			1424
DOI	2024-04-05	DPI	Tum1	Tum2	Tum3	Tum4	Tum5		TOTAL TV
RBBC5.1f	2024-06-21	93	100	100	48	48			296
	2024-07-02	104	100	100	100	90			390
	2024-07-08	110	108	108	108	108			432
	2024-07-11	113	108	108	108	108			432
	2024-07-15	117	144	144	108	108			504
	2024-07-19	121	189	189	126	126	36		666
	2024-07-23	125	189	189	126	126	36		666
	2024-07-26	128	324	189	192	192	36		933
	2024-07-31	133	360	324	252	252	70		1258
	2024-08-01	134	540	400	288	147	120		1495
DOI	2024-04-29	DPI	Tum1	Tum2	Tum3	Tum4	Tum5	Tum6	TOTAL TV
RBAV27.2c	2024-07-02	104	64	64	27	27			182
	2024-07-08	110	48	48	48	48			192
	2024-07-11	113	48	48	48	48			192
	2024-07-16	118	48	48	75	75			246
	2024-07-19	121	157.5	157.5	60	60			435
	2024-07-23	125	157.5	157.5	60	60			435
	2024-07-26	128	157.5	157.5	72	72			459
	2024-07-31	133	147	147	90	90			474
	2024-08-03	136	147	147	108	108			510
	2024-08-05	138	147	147	108	108			510
	2024-08-13	146	147	147	108	108	27		537
	2024-08-16	149	147	147	108	108	27		537
	2024-08-19	152	256	256	256	256	64	48	1136
	2024-08-22	155	196	196	256	256	64	64	1032
	2024-08-27	160	270	270	270	270	64	64	1208
Figure 6h
	CASP3					cPARP
	K14	K5	Ivl	Ivl-SOX2LSL			K14	IVL	Ivl-SOX2LSL
	1.76346	1.97893	14.3793	2.9164			4.33307	15.4211	5.73158
	1.66564	0.980343	8.73774	2.512			2.14263	10.6786	3.95065
	1.38928		12.5316	2.31073			1.23916	9.62115	1.22552
				0.915192			0.831043	6.61023
								4.31794
								3.73278
	Mouse ID	Group
	PPC17_3.10	IVL					Mouse ID	Group
	PPC17_34	IVL					PPC16-3.5	K14
	RBAV27.1e	IVL					PPC16-3.4	K14
	RBBD9.2f_tum2	Ivl-SOX2LSL					PPC16-1.5	K14
	RBBD5.2a	Ivl-SOX2LSL					PPC16-1.4	K14
	RBBD9.2f	Ivl-SOX2LSL					RBBD11.2d	Ivl-SOX2LSL
	PPC13_1.1	K5					RBBD9.6e	Ivl-SOX2LSL
	PPC13.14	K5					RBBD12.1j	Ivl-SOX2LSL
	RBAT23.1a	K14					PPC17-3.10	IVL
	PPC16_35	K14					PPC17-3.1	IVL
	PPC16.34	K14					PPC17-3.1-T2	IVL
	RBBD5.2a_tum2	Ivl-SOX2LSL					PPC17-3.4	IVL
							PPC17-3.3	IVL
							PPC17-3.11	IVL
